# Supplementary material for: Screening microbially produced Δ9-tetrahydrocannabinol using a yeast biosensor workflow
Source: Nat Commun. 2022 Sep 20;13:5509. doi: 10.1038/s41467-022-33207-x (PMC9489785; doi:10.1038/s41467-022-33207-x)
Supplement: Supplementary file 4 — Source Data [file 41467_2022_33207_MOESM4_ESM.zip]

Archive with 84 entries (83 files):
- Source data/
- __MACOSX/._Source data
- Source data/Fig2a.xlsx
- __MACOSX/Source data/._Fig2a.xlsx
- Source data/Fig1c_calcs.xlsx
- __MACOSX/Source data/._Fig1c_calcs.xlsx
- Source data/FigS3_AEA.xlsx
- __MACOSX/Source data/._FigS3_AEA.xlsx
- Source data/FigS4b.xlsx
- __MACOSX/Source data/._FigS4b.xlsx
- Source data/FigS4a.pzfx
- __MACOSX/Source data/._FigS4a.pzfx
- Source data/FigS1.xlsx
- __MACOSX/Source data/._FigS1.xlsx
- Source data/FigS3_NoAEA.pzfx
- __MACOSX/Source data/._FigS3_NoAEA.pzfx
- Source data/Fig4c.pzfx
- __MACOSX/Source data/._Fig4c.pzfx
- Source data/Fig1d+e.xlsx
- __MACOSX/Source data/._Fig1d+e.xlsx
- Source data/FigS6a-c.xlsx
- __MACOSX/Source data/._FigS6a-c.xlsx
- Source data/FigS2.pzfx
- __MACOSX/Source data/._FigS2.pzfx
- Source data/.DS_Store
- __MACOSX/Source data/._.DS_Store
- Source data/Fig1f.xlsx
- __MACOSX/Source data/._Fig1f.xlsx
- Source data/Fig2b+c_CBGA-CBD.xlsx
- __MACOSX/Source data/._Fig2b+c_CBGA-CBD.xlsx
- Source data/FigS6d.xlsx
- __MACOSX/Source data/._FigS6d.xlsx
- Source data/Fig3b.pzfx
- __MACOSX/Source data/._Fig3b.pzfx
- Source data/FigS5a.pzfx
- __MACOSX/Source data/._FigS5a.pzfx
- Source data/FigS7_calcs.xlsx
- __MACOSX/Source data/._FigS7_calcs.xlsx
- Source data/Fig2c_CBG-THC-CBC.pzfx
- __MACOSX/Source data/._Fig2c_CBG-THC-CBC.pzfx
- Source data/FigS5b-d.pzfx
- __MACOSX/Source data/._FigS5b-d.pzfx
- Source data/FigS5b-d.xlsx
- __MACOSX/Source data/._FigS5b-d.xlsx
- Source data/Fig5_calcs.xlsx
- __MACOSX/Source data/._Fig5_calcs.xlsx
- Source data/Fig2c_CBG-THC-CBC.xlsx
- __MACOSX/Source data/._Fig2c_CBG-THC-CBC.xlsx
- Source data/FigS5a.xlsx
- __MACOSX/Source data/._FigS5a.xlsx
- Source data/Fig5.pzfx
- __MACOSX/Source data/._Fig5.pzfx
- Source data/Fig3b.xlsx
- __MACOSX/Source data/._Fig3b.xlsx
- Source data/FigS6d.pzfx
- __MACOSX/Source data/._FigS6d.pzfx
- Source data/FigS7.pzfx
- __MACOSX/Source data/._FigS7.pzfx
- Source data/Fig2b+c_CBGA-CBD.pzfx
- __MACOSX/Source data/._Fig2b+c_CBGA-CBD.pzfx
- Source data/Fig1f.pzfx
- __MACOSX/Source data/._Fig1f.pzfx
- Source data/FigS2.xlsx
- __MACOSX/Source data/._FigS2.xlsx
- Source data/FigS6a-c.pzfx
- __MACOSX/Source data/._FigS6a-c.pzfx
- Source data/Fig1d+e.pzfx
- __MACOSX/Source data/._Fig1d+e.pzfx
- Source data/Fig4c.xlsx
- __MACOSX/Source data/._Fig4c.xlsx
- Source data/FigS3_NoAEA.xlsx
- __MACOSX/Source data/._FigS3_NoAEA.xlsx
- Source data/FigS1.pzfx
- __MACOSX/Source data/._FigS1.pzfx
- Source data/Fig1c_raw.xlsx
- __MACOSX/Source data/._Fig1c_raw.xlsx
- Source data/FigS4a.xlsx
- __MACOSX/Source data/._FigS4a.xlsx
- Source data/FigS3_AEA.pzfx
- __MACOSX/Source data/._FigS3_AEA.pzfx
- Source data/FigS4b.pzfx
- __MACOSX/Source data/._FigS4b.pzfx
- Source data/Fig2a.pzfx
- __MACOSX/Source data/._Fig2a.pzfx
