# Supplementary material for: Screening microbially produced Δ9-tetrahydrocannabinol using a yeast biosensor workflow
Source: Nat Commun. 2022 Sep 20;13:5509. doi: 10.1038/s41467-022-33207-x (PMC9489785; doi:10.1038/s41467-022-33207-x)
Supplement: Supplementary file 4 — Source Data [file 41467_2022_33207_MOESM4_ESM.zip › Source data/Fig2a.xlsx]

## Sheet: Fig.2a
	+ 1 µM AEA			No AEA
10 µM GPP	1.35329	1.29034	1.21542	0.953555	0.945528	0.941514
10 µM OA	0.711924	0.662986	0.693408	1.0233	1.03506	1.03691
