# Supplementary material for: Screening microbially produced Δ9-tetrahydrocannabinol using a yeast biosensor workflow
Source: Nat Commun. 2022 Sep 20;13:5509. doi: 10.1038/s41467-022-33207-x (PMC9489785; doi:10.1038/s41467-022-33207-x)
Supplement: Supplementary file 4 — Source Data [file 41467_2022_33207_MOESM4_ESM.zip › Source data/Fig1c_calcs.xlsx]

## Sheet: Calcs
CB1	OFF				ON															GPA1	Gαs/olf	Gα12	Gα13	Gαi1/2	Gαi3	Gαz	Gα15/16	Gαq/11	Gα14	Gαo
GPA1	1.89359	2.01845	1.88033	2.06484	1.9918	2.19005	2.21162	2.10297		1.77029	1.96854	1.99011	1.88145		0.968588		0.968588		CB1	0.968588	1.00888	0.994305	1.04302	1.07017	0.986101	0.90696	0.968533	0.956298	0.999353	0.960829
Gαs/olf	2.05756	1.89811	2.05644	2.04083	2.22292	2.33957	2.25709	2.19089		2.00141	2.11806	2.03558	1.96937		1.00888		1.00888		CB2	3.09375	1.20019	1.68467	2.07393	2.21975	2.83265	2.06357	2.2165	1.16261	1.73766	4.70129
Gα12	2.38512	1.90887	1.97495	2.02401	2.25582	2.31848	2.30401	2.25345		2.03431	2.09697	2.0825	2.03194		0.994305		0.994305		GPR18	0.897007	0.933243	0.873656	1.03929	0.96183	1.04489	1.05682	1.10935	0.980935	0.94276	1.03608
Gα13	1.93625	1.99984	1.95983	2.07174	2.33105	2.42881	2.2509	2.18573		2.10954	2.2073	2.02939	1.96422		1.04302		1.04302		GPR55	0.929596	0.908039	0.934805	1.00404	0.96083	0.995429	1.04296	1.06804	1.01871	0.952891	1.01281
Gαi1/2	2.01576	1.99152	2.07667	2.06042	2.36017	2.43843	2.45342	2.34987		2.13866	2.21692	2.23191	2.12836		1.07017		1.07017		GPR119	1.00838	0.988935	1.03782	1.02459	0.992644	1.00583	0.980045	1.01629	0.996025	0.98527	1.03265
Gαi3	1.97276	2.00768	1.97463	1.95634	2.20353	2.19342	2.26692	2.02361		1.98202	1.97191	2.04541	1.8021		0.986101		0.986101
Gαz	1.92664	2.06359	1.98897	2.02115	2.058	2.08208	2.07513	1.92682		1.83649	1.86057	1.85362	1.70531		0.90696		0.90696
Gα15/16	1.95287	2.02063	2.02397	2.02976	2.31507	2.17091	2.08568	2.08904		2.09355	1.9494	1.86416	1.86753		0.968533		0.968533
Gαq/11	2.16793	2.14571	2.16197	2.02626	2.39555	2.15483	2.25985	2.20612		2.17404	1.93332	2.03834	1.98461		0.956298		0.956298
Gα14	2.02306	1.95525	1.92857	1.87482	2.36029	1.98348	2.17686	2.14207		2.13878	1.76197	1.95535	1.92056		0.999353		0.999353
Gαo	2.18202	2.00483	1.95022	1.95198	2.21015	2.09772	2.16594	2.18445		1.98863	1.87621	1.94443	1.96294		0.960829		0.960829
tGPA1	1.90057	1.7876	1.8822	1.80433	2.07588	1.94141	2.14945	2.094		1.85437	1.7199	1.92794	1.87249		1		1
CB2
GPA1	1.16281	1.68327	1.30879	1.3261	4.56347	4.52034	4.43127	4.47574		4.30494	4.26182	4.17275	4.21722		3.09375		3.09375
Gαs/olf	0.855298	1.33724	1.29766	1.28629	1.71322	1.72	1.67667	1.65692		1.45469	1.46147	1.41814	1.39839		1.20019		1.20019
Gα12	1.27039	1.28323	1.45848	1.36164	2.4134	2.56155	2.62776	2.48435		2.15487	2.30302	2.36924	2.22583		1.68467		1.68467
Gα13	1.25742	1.36526	1.39534	1.40704	3.07622	3.06439	3.08834	3.05637		2.81769	2.80586	2.82982	2.79784		2.07393		2.07393
Gαi1/2	2.05893	4.71006	4.84497	4.82407	9.3086	9.71242	9.32329	9.17812		9.05008	9.4539	9.06476	8.9196		2.21975		2.21975
Gαi3	2.95225	3.1442	3.14576	3.36542	9.12913	9.42359	8.904	9.29046		8.8706	9.16507	8.64548	9.03194		2.83265		2.83265
Gαz	4.69833	4.41627	4.73331	5.09438	9.97757	9.87073	10.1682	10.1064		9.71905	9.61221	9.90972	9.84787		2.06357		2.06357
Gα15/16	0.791342	1.31536	1.54473	1.34408	3.11286	2.95939	3.08265	2.95175		2.85433	2.70087	2.82413	2.69322		2.2165		2.2165
Gαq/11	1.27257	1.3635	1.39935	1.40425	1.81304	1.76873	1.90359	1.87297		1.55451	1.51021	1.64507	1.61444		1.16261		1.16261
Gα14	1.20651	1.57938	1.43307	1.43922	2.65322	2.63297	2.76803	2.81189		2.39469	2.37444	2.50951	2.55336		1.73766		1.73766
Gαo	1.72314	1.38642	1.7688	1.85287	7.87671	7.92793	8.75552	8.11946		7.61818	7.66941	8.49699	7.86094		4.70129		4.70129
tGPA1	1.14283	1.16838	1.3882	1.17155	1.51926	1.44651	1.42876	1.51053		1.26073	1.18799	1.17024	1.25201		1		1
GPR18
GPA1	1.20061	1.20468	1.44874	1.48886	1.6473	1.66304	1.63929	1.62641		1.20144	1.21718	1.19344	1.18056		0.897007		0.897007
Gαs/olf	1.11855	1.54727	1.20024	1.35564	1.64617	1.72569	1.64768	1.63702		1.20031	1.27983	1.20182	1.19116		0.933243		0.933243
Gα12	1.42837	1.60526	1.54152	1.17956	1.642	1.77382	1.6732	1.72204		1.19615	1.32797	1.22734	1.27619		0.873656		0.873656
Gα13	1.11423	1.60512	0.939582	1.20172	1.65442	1.7573	1.7158	1.70755		1.20856	1.31144	1.26994	1.26169		1.03929		1.03929
Gαi1/2	0.949783	1.17911	1.65565	1.53004	1.67113	1.80947	1.74092	1.67363		1.22527	1.36362	1.29506	1.22778		0.96183		0.96183
Gαi3	1.09739	1.20819	1.13406	1.53561	1.66504	1.84766	1.74487	1.72444		1.21918	1.4018	1.29902	1.27858		1.04489		1.04489
Gαz	1.05734	1.1764	1.23619	1.50981	1.76352	1.7916	1.78603	1.70497		1.31766	1.34574	1.34017	1.25912		1.05682		1.05682
Gα15/16	1.07681	1.09612	1.04207	1.48785	1.67714	1.75258	1.86754	1.70324		1.23128	1.30672	1.42168	1.25739		1.10935		1.10935
Gαq/11	1.23619	1.18394	1.13445	1.66934	1.71192	1.70318	1.79514	1.69751		1.26606	1.25732	1.34929	1.25165		0.980935		0.980935
Gα14	1.11296	1.46685	1.4687	1.46011	1.62133	1.75748	1.91439	1.68353		1.17547	1.31163	1.46853	1.23767		0.94276		0.94276
Gαo	1.0214	1.11185	1.13981	1.52609	1.59018	1.76175	1.72542	1.67836		1.14433	1.3159	1.27956	1.23251		1.03608		1.03608
tGPA1	1.00567	1.03896	1.34356	1.44586	1.59019	1.60317	1.65348	1.77063		1.14433	1.15731	1.20762	1.32478		1		1
GPR55
GPA1	1.31807	1.39111	1.30068	1.36551	1.26783	1.35854	1.33805	1.31069		1.19828	1.28899	1.26851	1.24114		0.929596		0.929596
Gαs/olf	1.40668	1.40871	1.29022	1.41662	1.35854	1.33562	1.30655	1.2919		1.28899	1.26607	1.237	1.22235		0.908039		0.908039
Gα12	1.36071	1.4251	1.29747	1.47671	1.4004	1.40009	1.34863	1.32657		1.33086	1.33055	1.27908	1.25702		0.934805		0.934805
Gα13	1.1186	1.36942	1.2865	1.42311	1.3751	1.38893	1.39078	1.34201		1.30555	1.31939	1.32123	1.27246		1.00404		1.00404
Gαi1/2	1.2695	1.34492	1.29674	1.45107	1.32959	1.40653	1.35083	1.34342		1.26004	1.33699	1.28128	1.27388		0.96083		0.96083
Gαi3	1.29875	1.29706	1.29793	1.47195	1.44036	1.41378	1.40916	1.35604		1.37081	1.34424	1.33961	1.2865		0.995429		0.995429
Gαz	1.33547	1.41315	1.39122	1.38096	1.544	1.57377	1.54271	1.37567		1.47446	1.50422	1.47317	1.30613		1.04296		1.04296
Gα15/16	1.2182	1.30511	1.33216	1.43399	1.49477	1.4996	1.54983	1.38334		1.42522	1.43005	1.48028	1.3138		1.06804		1.06804
Gαq/11	1.48913	1.30526	1.57891	1.32443	1.45784	1.49391	1.64061	1.49015		1.3883	1.42436	1.57106	1.42061		1.01871		1.01871
Gα14	1.7523	1.34907	1.33714	1.59185	1.46378	1.51158	1.57331	1.47578		1.39424	1.44203	1.50377	1.40623		0.952891		0.952891
Gαo	1.59709	1.37585	1.40616	1.34964	1.45615	1.51618	1.63908	1.46889		1.38661	1.44664	1.56954	1.39934		1.01281		1.01281
tGPA1	1.53307	1.23765	1.42017	1.5673	1.51502	1.49918	1.5361	1.48608		1.44547	1.42963	1.46656	1.41653		1		1
GPR119
GPA1	1.92819	1.85377	1.93405	1.81654	1.97191	1.98317	1.92367	1.92441		1.92003	1.93129	1.87179	1.87253		1.00838		1.00838
Gαs/olf	2.12461	2.03175	2.01374	2.08068	2.08451	2.15458	2.09441	2.0335		2.03263	2.1027	2.04253	1.98162		0.988935		0.988935
Gα12	1.81268	1.79474	1.82659	1.78976	1.93915	1.94195	1.90343	1.91997		1.88727	1.89007	1.85155	1.86809		1.03782		1.03782
Gα13	1.93838	1.93698	1.90419	1.92113	2.05581	2.03879	2.01086	1.99209		2.00393	1.98691	1.95898	1.94021		1.02459		1.02459
Gαi1/2	1.95694	2.05222	1.97395	1.9389	2.02413	2.06466	2.01241	1.97008		1.97225	2.01277	1.96052	1.9182		0.992644		0.992644
Gαi3	1.83742	1.91314	1.85505	1.86804	1.94262	1.9519	1.94039	1.88984		1.89074	1.90001	1.88851	1.83796		1.00583		1.00583
Gαz	2.17781	2.24633	2.20392	2.18099	2.27746	2.20695	2.18642	2.16996		2.22557	2.15506	2.13453	2.11808		0.980045		0.980045
Gα15/16	1.95484	2.05122	2.01634	1.98626	2.06767	2.09871	2.14076	2.03954		2.01579	2.04683	2.08888	1.98766		1.01629		1.01629
Gαq/11	1.74264	1.69963	1.73247	1.69345	1.7752	1.76702	1.75286	1.75335		1.72331	1.71513	1.70098	1.70147		0.996025		0.996025
Gα14	2.05773	2.13081	2.10322	2.04412	2.08551	2.07972	2.18608	2.06931		2.03362	2.02784	2.1342	2.01743		0.98527		0.98527
Gαo	1.71905	1.81113	1.83238	1.73186	1.87525	1.92925	1.88599	1.8431		1.82337	1.87737	1.83411	1.79122		1.03265		1.03265
tGPA1	1.52885	1.5957	1.5993	1.56182	1.61646	1.65942	1.61255	1.60477		1.56458	1.60754	1.56067	1.55288		1		1

## Sheet: Heatmap
		GPA1	Gαs/olf	Gα12	Gα13	Gαi1/2	Gαi3	Gαz	Gα15/16	Gαq/11	Gα14	Gαo			GPA1	Gαs/olf	Gα12	Gα13	Gαi1/2	Gαi3	Gαz	Gα15/16	Gαq/11	Gα14	Gαo
	CB1	0.968588	1.00888	0.994305	1.04302	1.07017	0.986101	0.90696	0.968533	0.956298	0.999353	0.960829		CB1	1	1.00888	1	1.04302	1.07017	1	1	1	1	1	1
	CB2	3.09375	1.20019	1.68467	2.07393	2.21975	2.83265	2.06357	2.2165	1.16261	1.73766	4.70129		CB2	3.09375	1.20019	1.68467	2.07393	2.21975	2.83265	2.06357	2.2165	1.16261	1.73766	4.70129
	GPR55	0.897007	0.933243	0.873656	1.03929	0.96183	1.04489	1.05682	1.10935	0.980935	0.94276	1.03608		GPR55	1	1	1	1.03929	1	1.04489	1.05682	1.10935	1	1	1.03608
	GPR18	0.929596	0.908039	0.934805	1.00404	0.96083	0.995429	1.04296	1.06804	1.01871	0.952891	1.01281		GPR18	1	1	1	1.00404	1	1	1.04296	1.06804	1.01871	1	1.01281
	GPR119	1.00838	0.988935	1.03782	1.02459	0.992644	1.00583	0.980045	1.01629	0.996025	0.98527	1.03265		GPR119	1.00838	1	1.03782	1.02459	1	1.00583	1	1.01629	1	1	1.03265

## Sheet: Heatmap reordered
		GPA1	Gαi3	Gαo	Gαi1/2	Gαz	Gαq/11	Gα14	Gα15/16	Gα12	Gα13	Gαs/olf			GPA1	Gαi3	Gαo	Gαi1/2	Gαz	Gαq/11	Gα14	Gα15/16	Gα12	Gα13	Gαs/olf
	CB1	0.968588	0.986101	0.960829	1.07017	0.90696	0.956298	0.999353	0.968533	0.994305	1.04302	1.00888		CB1	1	1	1	1.07017	1	1	1	1	1	1.04302	1.00888
	CB2	3.09375	2.83265	4.70129	2.21975	2.06357	1.16261	1.73766	2.2165	1.68467	2.07393	1.20019		CB2	3.09375	2.83265	4.70129	2.21975	2.06357	1.16261	1.73766	2.2165	1.68467	2.07393	1.20019
	GPR55	0.897007	1.04489	1.03608	0.96183	1.05682	0.980935	0.94276	1.10935	0.873656	1.03929	0.933243		GPR55	1	1.04489	1.03608	1	1.05682	1	1	1.10935	1	1.03929	1
	GPR18	0.929596	0.995429	1.01281	0.96083	1.04296	1.01871	0.952891	1.06804	0.934805	1.00404	0.908039		GPR18	1	1	1.01281	1	1.04296	1.01871	1	1.06804	1	1.00404	1
	GPR119	1.00838	1.00583	1.03265	0.992644	0.980045	0.996025	0.98527	1.01629	1.03782	1.02459	0.988935		GPR119	1.00838	1.00583	1.03265	1	1	1	1	1.01629	1.03782	1.02459	1
