# Supplementary material for: Screening microbially produced Δ9-tetrahydrocannabinol using a yeast biosensor workflow
Source: Nat Commun. 2022 Sep 20;13:5509. doi: 10.1038/s41467-022-33207-x (PMC9489785; doi:10.1038/s41467-022-33207-x)
Supplement: Supplementary file 4 — Source Data [file 41467_2022_33207_MOESM4_ESM.zip › Source data/FigS3_AEA.xlsx]

## Sheet: FigS3_AEA
log[ligand] (M)	Hexanoic acid			Hexanoyl-CoA			Malonoyl-CoA			GPP			OA			Olivetol			CBGA			CBCA			CBG			CBD			THC			CBC			CBDA			THCA
-8	0.899099	0.876509	0.933288	1.10946	1.10433	1.08721	0.888288	0.924099	0.985225	1.08721	1.13244	1.10425	1.0759	0.983468	1.00705	1.15737	1.05431	1.11877	0.938604	0.968243	0.980901	1.10779	1.11552	1.11142	1.00775	0.971692	0.99475	0.927529	0.906	0.976776	0.929189	1.00457	0.93705	0.933378	0.941734	0.920541	0.915967	0.796867	0.839833	0.952967	0.8904	0.901133
-7.5	0.897005	0.907793	1.01333	1.09848	1.05663	1.14648	0.914144	0.984685	0.966441	1.09829	1.14306	1.12892	1.11117	1.05261	1.09146	1.169	1.16598	1.16273	0.988581	1.00171	0.976869	1.1044	1.11079	1.11031	1.01769	1.02342	1.01446	0.925506	0.921953	0.942776	0.914707	0.971351	0.911014	0.994392	0.912995	0.956059	0.9297	0.901133	0.9316	0.9379	0.888467	0.901733
-7	0.940743	0.956464	1.01482	1.08579	1.10402	1.12388	0.915248	0.984977	0.960721	1.14615	1.17173	1.15788	1.05106	1.06304	1.08935	1.13952	1.07221	1.10527	0.900338	0.926104	0.927387	1.16044	1.09302	1.15602	1.05115	0.995654	1.0705	0.988282	1.00513	0.980376	0.903784	0.963401	0.99518	0.979527	0.946824	0.971149	0.9932	0.8672	0.8844	1.02763	0.936	0.8878
-6.5	0.953423	0.959369	0.962252	1.14356	1.18973	1.17469	0.90473	0.97732	0.930045	1.11625	1.14131	1.0714	1.03032	1.02117	1.0368	1.16267	1.15913	1.10838	0.600788	0.608874	0.687545	1.19588	1.17162	1.17923	0.9865	0.967058	1.00213	0.989741	0.942071	0.981365	0.872387	0.957725	0.946171	1.01581	1.00486	1.02885	0.607667	0.638167	0.649233	0.790667	0.822133	0.743333
-6	0.917117	0.910631	0.961847	1.09148	1.11738	1.12642	0.939009	1.03766	0.948626	1.20042	1.14308	1.16348	1.03065	1.00462	1.02077	1.14608	1.12525	1.20788	0.197815	0.175473	0.220518	1.1356	1.12348	1.14485	1.01663	1.05015	1.02158	0.866847	0.911835	0.891576	0.864077	0.921577	1.01667	1.07995	1.06937	1.07541	0.179533	0.201067	0.1913	0.381267	0.3951	0.344233
-5.5	0.919775	0.872973	0.921734	1.12675	1.13244	1.10631	0.934775	1.03243	0.979685	1.15831	1.28238	1.17237	0.888964	0.916869	0.875968	1.13019	1.11188	1.09231	0.0558784	0.0464414	0.0445045	1.10265	1.0284	1.08177	1.07631	1.00337	1.11335	0.646847	0.652235	0.669694	0.910698	0.971486	0.971509	1.24905	1.20243	1.20885	0.0420333	0.0471	0.0427	0.142233	0.114767	0.125167
-5	0.767793	0.783559	0.814752	1.1284	1.13487	1.09375	0.966599	0.978018	0.960541	1.26404	1.34879	1.26267	0.721847	0.670833	0.702545	1.00685	1.01696	1.02373	0.0318243	0.0434459	0.0386261	0.391154	0.411923	0.404212	0.787558	0.811019	0.829769	0.309671	0.359176	0.349788	0.919279	0.996554	1.05232	1.65896	1.73955	1.67923	0.028	0.0321	0.0283667	0.0380333	0.0301333	0.0320333
-4.5	0.577117	0.551014	0.61732	1.16692	1.08792	1.11421	0.91759	0.952973	0.948311	1.45838	1.44598	1.48048	0.333176	0.359752	0.301802	0.709327	0.673962	0.683615	0.0201126	0.0199099	0.0196171	0.07725		0.0705577	0.263154	0.310346	0.434846	0.130447	0.140235	0.135835	1.11534	1.21255	1.2034	2.09477	2.21764	2.10649	0.0235	0.0249	0.0264667	0.0248	0.0243	0.0244333
