# Supplementary material for: Screening microbially produced Δ9-tetrahydrocannabinol using a yeast biosensor workflow
Source: Nat Commun. 2022 Sep 20;13:5509. doi: 10.1038/s41467-022-33207-x (PMC9489785; doi:10.1038/s41467-022-33207-x)
Supplement: Supplementary file 4 — Source Data [file 41467_2022_33207_MOESM4_ESM.zip › Source data/FigS4b.xlsx]

## Sheet: Fig.S4b
log[ligand] (M)	CBG		CBD		THC		CBC		CBN
-8	0.286891	0.279123	0.291983	0.301668	0.307273	0.282232	0.308236	0.277413	0.298078	0.279663
-7.5	0.286088	0.288409	0.287682	0.303616	0.301647	0.287682	0.303288	0.286133	0.285579	0.285275
-7	0.283362	0.283534	0.282429	0.29267	0.304211	0.291745	0.297252	0.294344	0.287682	0.280642
-6.5	0.292176	0.294987	0.293036	0.295399	0.313752	0.305233	0.299144	0.289912	0.292586	0.291288
-6	0.288501	0.293348	0.286947	0.294176	0.306061	0.292801	0.29023	0.285179	0.29634	0.266405
-5.5	0.297252	0.293932	0.288535	0.299046	0.296193	0.311023	0.291124	0.291785	0.301668	0.308069
-5	0.415081	0.352987	0.284179	0.305014	0.291998	0.288535	0.295714	0.293403	0.316218	0.308228
-4.5	0.325767	0.312683	0.290283	0.276871	0.362766	0.376278	0.293136	0.295392	0.299997	0.305554
