# Supplementary material for: Screening microbially produced Δ9-tetrahydrocannabinol using a yeast biosensor workflow
Source: Nat Commun. 2022 Sep 20;13:5509. doi: 10.1038/s41467-022-33207-x (PMC9489785; doi:10.1038/s41467-022-33207-x)
Supplement: Supplementary file 4 — Source Data [file 41467_2022_33207_MOESM4_ESM.zip › Source data/FigS1.xlsx]

## Sheet: CB1R
	CB1 No Ligand				CB1 10 µM 2-AG
Gpa1	1.89359	2.01845	1.88033	2.06484	1.77029	1.96854	1.99011	1.88145
GαI	1.97276	2.00768	1.97463	1.95634	1.98202	1.97191	2.04541	1.8021
GαO	2.18202	2.00483	1.95022	1.95198	1.98863	1.87621	1.94443	1.96294
GαT	2.01576	1.99152	2.07667	2.06042	2.13866	2.21692	2.23191	2.12836
GαZ	1.92664	2.06359	1.98897	2.02115	1.83649	1.86057	1.85362	1.70531
GαQ	2.16793	2.14571	2.16197	2.02626	2.17404	1.93332	2.03834	1.98461
Gα14	2.02306	1.95525	1.92857	1.87482	2.13878	1.76197	1.95535	1.92056
Gα15	1.95287	2.02063	2.02397	2.02976	2.09355	1.9494	1.86416	1.86753
Gα12	2.38512	1.90887	1.97495	2.02401	2.03431	2.09697	2.0825	2.03194
Gα13	1.93625	1.99984	1.95983	2.07174	2.10954	2.2073	2.02939	1.96422
GαS	2.05756	1.89811	2.05644	2.04083	2.00141	2.11806	2.03558	1.96937
tGpa1	1.90057	1.7876	1.8822	1.80433	1.85437	1.7199	1.92794	1.87249

## Sheet: CB2R
	CB2 No Ligand				CB2 10 µM 2-AG
Gpa1	1.16281	1.68327	1.30879	1.3261	4.30494	4.26182	4.17275	4.21722
GαI	2.95225	3.1442	3.14576	3.36542	8.8706	9.16507	8.64548	9.03194
GαO	1.72314	1.38642	1.7688	1.85287	7.61818	7.66941	8.49699	7.86094
GαT	2.05893	4.71006	4.84497	4.82407	9.05008	9.4539	9.06476	8.9196
GαZ	4.69833	4.41627	4.73331	5.09438	9.71905	9.61221	9.90972	9.84787
GαQ	1.27257	1.3635	1.39935	1.40425	1.55451	1.51021	1.64507	1.61444
Gα14	1.20651	1.57938	1.43307	1.43922	2.39469	2.37444	2.50951	2.55336
Gα15	0.791342	1.31536	1.54473	1.34408	2.85433	2.70087	2.82413	2.69322
Gα12	1.27039	1.28323	1.45848	1.36164	2.15487	2.30302	2.36924	2.22583
Gα13	1.25742	1.36526	1.39534	1.40704	2.81769	2.80586	2.82982	2.79784
GαS	0.855298	1.33724	1.29766	1.28629	1.45469	1.46147	1.41814	1.39839
tGpa1	1.14283	1.16838	1.3882	1.17155	1.26073	1.18799	1.17024	1.25201

## Sheet: GPR18
	GPR18 No Ligand				GPR18 10 µM NaGly
Gpa1	1.20061	1.20468	1.44874	1.48886	1.20144	1.21718	1.19344	1.18056
GαI	1.09739	1.20819	1.13406	1.53561	1.21918	1.4018	1.29902	1.27858
GαO	1.0214	1.11185	1.13981	1.52609	1.14433	1.3159	1.27956	1.23251
GαT	0.949783	1.17911	1.65565	1.53004	1.22527	1.36362	1.29506	1.22778
GαZ	1.05734	1.1764	1.23619	1.50981	1.31766	1.34574	1.34017	1.25912
GαQ	1.23619	1.18394	1.13445	1.66934	1.26606	1.25732	1.34929	1.25165
Gα14	1.11296	1.46685	1.4687	1.46011	1.17547	1.31163	1.46853	1.23767
Gα15	1.07681	1.09612	1.04207	1.48785	1.23128	1.30672	1.42168	1.25739
Gα12	1.42837	1.60526	1.54152	1.17956	1.19615	1.32797	1.22734	1.27619
Gα13	1.11423	1.60512	0.939582	1.20172	1.20856	1.31144	1.26994	1.26169
GαS	1.11855	1.54727	1.20024	1.35564	1.20031	1.27983	1.20182	1.19116
tGpa1	1.00567	1.03896	1.34356	1.44586	1.14433	1.15731	1.20762	1.32478

## Sheet: GPR55
	GPR55 No Ligand				GPR55 10 µM LPI
Gpa1	1.31807	1.39111	1.30068	1.36551	1.19828	1.28899	1.26851	1.24114
GαI	1.29875	1.29706	1.29793	1.47195	1.37081	1.34424	1.33961	1.2865
GαO	1.59709	1.37585	1.40616	1.34964	1.38661	1.44664	1.56954	1.39934
GαT	1.2695	1.34492	1.29674	1.45107	1.26004	1.33699	1.28128	1.27388
GαZ	1.33547	1.41315	1.39122	1.38096	1.47446	1.50422	1.47317	1.30613
GαQ	1.48913	1.30526	1.57891	1.32443	1.3883	1.42436	1.57106	1.42061
Gα14	1.7523	1.34907	1.33714	1.59185	1.39424	1.44203	1.50377	1.40623
Gα15	1.2182	1.30511	1.33216	1.43399	1.42522	1.43005	1.48028	1.3138
Gα12	1.36071	1.4251	1.29747	1.47671	1.33086	1.33055	1.27908	1.25702
Gα13	1.1186	1.36942	1.2865	1.42311	1.30555	1.31939	1.32123	1.27246
GαS	1.40668	1.40871	1.29022	1.41662	1.28899	1.26607	1.237	1.22235
tGpa1	1.53307	1.23765	1.42017	1.5673	1.44547	1.42963	1.46656	1.41653

## Sheet: GPR119
	GPR18 No Ligand				GPR18 10 µM OEA
Gpa1	1.92819	1.85377	1.93405	1.81654	1.92003	1.93129	1.87179	1.87253
GαI	1.83742	1.91314	1.85505	1.86804	1.89074	1.90001	1.88851	1.83796
GαO	1.71905	1.81113	1.83238	1.73186	1.82337	1.87737	1.83411	1.79122
GαT	1.95694	2.05222	1.97395	1.9389	1.97225	2.01277	1.96052	1.9182
GαZ	2.17781	2.24633	2.20392	2.18099	2.22557	2.15506	2.13453	2.11808
GαQ	1.74264	1.69963	1.73247	1.69345	1.72331	1.71513	1.70098	1.70147
Gα14	2.05773	2.13081	2.10322	2.04412	2.03362	2.02784	2.1342	2.01743
Gα15	1.95484	2.05122	2.01634	1.98626	2.01579	2.04683	2.08888	1.98766
Gα12	1.81268	1.79474	1.82659	1.78976	1.88727	1.89007	1.85155	1.86809
Gα13	1.93838	1.93698	1.90419	1.92113	2.00393	1.98691	1.95898	1.94021
GαS	2.12461	2.03175	2.01374	2.08068	2.03263	2.1027	2.04253	1.98162
tGpa1	1.52885	1.5957	1.5993	1.56182	1.56458	1.60754	1.56067	1.55288
