# Supplementary material for: Screening microbially produced Δ9-tetrahydrocannabinol using a yeast biosensor workflow
Source: Nat Commun. 2022 Sep 20;13:5509. doi: 10.1038/s41467-022-33207-x (PMC9489785; doi:10.1038/s41467-022-33207-x)
Supplement: Supplementary file 4 — Source Data [file 41467_2022_33207_MOESM4_ESM.zip › Source data/Fig1d+e.xlsx]

## Sheet: Fig.1d
	No ligand				10 µM 2-AG				10 µM AEA
Gpa1	2.04195	1.97158	2.03789	2.00812	127.035	125.855	122.486	123.586	72.0311	73.9053	72.1759	73.1137
GαI	87.1475	80.6116	81.5264	81.9986	345.846	346.429	345.064	342.304	280.292	281.525	287.225	293.664
GαO	10.8376	9.91069	9.3843	10.0582	290.3	293.353	287.064	294.471	226.352	233.009	241.283	241.003
GαT	179.717	178.008	165.604	176.112	349.391	345.004	342.506	350.348	284.693	294.558	296.71	299.85
GαZ	167.382	164.861	146.851	165.705	398.161	396.263	398.229	398.999	342.817	341.429	349.701	353.095
GαQ	2.05277	1.96482	2.03248	1.98376	1.95264	1.91881	1.89851	1.88092	1.72936	1.67524	1.68065	1.68606
Gα14	2.06089	1.96482	1.94723	1.97835	16.5778	15.3654	14.8809	14.7334	8.08931	8.12314	8.15968	7.90257
Gα15	2.07578	1.96617	1.96076	1.98782	36.3748	35.5954	34.0744	33.0162	17.6157	17.1922	17.9364	16.9702
Gα12	1.99865	1.977	1.95129	1.97158	15.6319	14.8985	14.3789	13.8633	8.83897	9.12585	8.75913	8.77131
Gα13	4.43302	4.25169	4.31664	4.24222	40.4263	39.1719	38.548	37.2206	25.816	26.6157	26.3572	26.4858
GαS	1.977	1.94046	1.98917	2.00406	1.92693	1.93505	1.90798	1.89581	1.7862	1.76861	1.78484	1.75372
tGpa1	1.90257	1.84709	1.79973	1.83627	1.78484	1.76996	1.74154	1.72124	1.6387	1.65359	1.6387	1.62382

## Sheet: Fig.1e
	10 µM 2-AG				10 µM AEA
Gpa1	63.0484	62.4627	60.7905	61.3365	35.7495	36.6797	35.8214	36.2868
GαI	4.17582	4.18286	4.16638	4.13306	3.38431	3.3992	3.46802	3.54577
GαO	28.8922	29.1961	28.5701	29.3073	22.5277	23.1903	24.0137	23.9859
GαT	1.99812	1.97303	1.95874	2.00359	1.62812	1.68453	1.69684	1.7148
GαZ	2.46999	2.45821	2.47041	2.47518	2.12666	2.11805	2.16937	2.19042
GαQ	0.972208	0.955365	0.945259	0.9365	0.861041	0.834091	0.836786	0.839481
Gα14	8.33969	7.72975	7.48604	7.41184	4.06943	4.08645	4.10483	3.97549
Gα15	18.209	17.8188	17.0574	16.5277	8.81829	8.60627	8.97883	8.49517
Gα12	7.9164	7.54497	7.28182	7.02073	4.47627	4.62155	4.43584	4.44201
Gα13	9.3777	9.08671	8.94201	8.63407	5.98854	6.17406	6.1141	6.14392
Gαs	0.974341	0.978447	0.964762	0.958604	0.903182	0.894287	0.902497	0.88676
tGpa1	0.966654	0.958593	0.943203	0.93221	0.887505	0.895566	0.887505	0.879443
