# Supplementary material for: Screening microbially produced Δ9-tetrahydrocannabinol using a yeast biosensor workflow
Source: Nat Commun. 2022 Sep 20;13:5509. doi: 10.1038/s41467-022-33207-x (PMC9489785; doi:10.1038/s41467-022-33207-x)
Supplement: Supplementary file 4 — Source Data [file 41467_2022_33207_MOESM4_ESM.zip › Source data/FigS6a-c.xlsx]

## Sheet: Fig.S6a
log[ligand] (M)	CBN			CGBV			THCV			CBV
-8	0.00191637	0.000245688	0.000737065	-4.91376e-05	0.00167068	0.00142499	0.00083534	0.00289912	0.000786202	0.000540514	-0.000393101	0.000884477
-7.5	0.00113017	0.0015724	0.0015724	0.00461894	0.00314481	0.00447152	0.00560169	0.00388187	0.0045698	0.00284998	0.00186723	0.00171982
-7	0.00284998	0.00412756	0.00486463	0.00550342	0.00461894	0.00461894	0.0548867	0.0452558	0.0449609	0.00550342	0.00461894	0.00466808
-6.5	0.00569997	0.00633875	0.00678099	0.00476635	0.00437325	0.00540514	0.297823	0.310304	0.266277	0.00609307	0.00461894	0.00402929
-6	0.0108103	0.00864822	0.00810771	0.00353791	0.00427497	0.00412756	1.11031	1.22937	1.02791	0.0158715	0.0102206	0.00486463
-5.5	0.0483023	0.0472704	0.0408825	0.00624048	0.00545428	0.00402929	1.78596	1.8516	1.7835	0.0893322	0.10825	0.123041
-5	0.125104	0.127856	0.206722	0.00530686	0.00461894	0.00343963	2.53354	2.63938	2.66036	0.576335	0.654022	0.529753
-4.5	0.343374	0.324358	0.359491	0.00186723	0.00304653	0.00545428	2.52926	2.71038	2.85726	0.178468	0.21881	0.279298

## Sheet: Fig.S6b
log[ligand] (M)	CBN			CGBV			THCV			CBV
-8	1.06654	1.03096	1.15038	0.893462	0.682885	0.635		1.26173	0.9225	0.925	0.990769	0.909423
-7.5	0.901731	0.776538	0.845	0.684423	0.451923	0.519038		1.21346	1.10962	0.809808	1.04615	0.929038
-7	0.785962	0.689423	0.699615	0.558077	0.624808	0.621346		1.77404	1.85885	0.977692	1.02173	1.13904
-6.5	0.585192	0.571346	0.571923	0.558077	0.329038	0.479231		2.99077	3.16519	0.925192	1.15346	0.953269
-6	0.835769	0.887308	0.900385	0.436731	0.4325	0.450192		6.72942	6.89115	1.72731	1.75096	1.305
-5.5	1.11519	1.33096	1.35096	0.196346	0.215385	0.168462		8.68135	9.27327	2.60308	2.50635	2.66365
-5	2.02365	1.63846	0.902885	0.015	0.00961538	0.00865385		9.89788	10.2342	2.43519	2.18538	2.49231
-4.5	1.40423	1.88846	1.07481	0.000576923	-0.00115385	0.00115385		9.88981	9.53865	0.906538	0.571154	0.764423

## Sheet: Fig.S6c_MTNR1A
log[ligand] (M)	CBN			CGBV			THCV			CBV
-8	1.05892	1	0.995056	0.989699	0.965801	0.974454	0.955913	0.928307	0.942316	1.19448	0.974042	1.02513
-7.5	1.02513	1.04944	1.02637	1.13391	1.02967	1.07499	1.0342	1.00082	0.99794	1.08859	0.990523	1.03543
-7	1.03255	0.989699	0.971158	1.1644	1.04162	1.08241	1.06593	1.05068	0.965389	1.04409	0.985991	0.983519
-6.5	0.9452	0.907293	0.91883	1.14874	1.0684	1.089	1.01648	1.04821	0.976926	1.08035	1.02637	1.01277
-6	0.937371	0.898228	0.983107	1.3049	1.10548	1.10424	0.968274	0.976926	0.914297	0.980635	0.985991	1.08447
-5.5	0.96951	1.01071	1.01319	1.21343	1.1232	1.16934	0.939019	0.934899	0.914297	1.08323	0.95138	1.0239
-5	0.925422	0.989287	0.97775	0.936135	0.888752	0.853317	0.717759	0.774619	0.704986	0.961681	0.806345	0.868974
-4.5	0.97569	0.984343	0.953852	0.52534	0.511743	0.449526	0.698805	0.683972	0.733004	0.60445	0.519984	0.573548

## Sheet: Fig.S6c_GFP
log[ligand] (M)	CBN			CGBV			THCV			CBV
-8	1.00062	0.95068	1.00061	1.0079	1.03415	1.00025	0.977645	1.01441	0.986196		1.01426	1.01327
-7.5	1.04748	0.99779	0.980328	0.98662	1.03613	1.04468	1.02071	1.04101	1.02281		1.02514	1.01253
-7	1.01259	1.03429	1.02436	1.02594	1.0006	1.01665	1.04921	1.05243	1.01353		1.00921	0.99738
-6.5	0.996342	1.01611	1.07292	1.08607	1.06834	1.04275	1.02377	1.0806	1.03367		1.00662	1.00568
-6	0.981959	0.973352	0.974538	1.05791	1.07124	1.03638	1.00531	1.03914	0.996533		0.975852	0.989395
-5.5	1.09789	1.02173	1.01642	1.00595	1.09705	1.05726	1.06904	1.03836	1.01461		1.05286	0.983322
-5	1.05517	1.00223	1.00008	0.883502	0.929327	0.931658	1.04311	1.09431	1.02858		1.02335	1.00553
-4.5	1.04506	1.04895	1.0478	0.256819	0.33427	0.383308	0.997882	1.05355	1.09765		0.866521	0.861769
