# Supplementary material for: Screening microbially produced Δ9-tetrahydrocannabinol using a yeast biosensor workflow
Source: Nat Commun. 2022 Sep 20;13:5509. doi: 10.1038/s41467-022-33207-x (PMC9489785; doi:10.1038/s41467-022-33207-x)
Supplement: Supplementary file 4 — Source Data [file 41467_2022_33207_MOESM4_ESM.zip › Source data/Fig1f.xlsx]

## Sheet: Fig.1f
[AEA]	CB2-Gpa1				CB2-tGPA1
-12	1.16325	1.14513	1.12049	1.09585	0.87842	0.871172	0.870448	0.855227
-9	1.24443	1.19007	1.18282	1.14803	0.882769	0.866824	0.874071	0.854503
-8.5	1.27994	1.22848	1.26037	1.20239	0.880594	0.877695	0.874071	0.853053
-8	1.73365	2.1127	1.59884	1.55028	0.886392	0.871897	0.885668	0.845081
-7.5	4.35586	3.96666	4.23483	3.64776	0.877695	0.890016	0.882044	0.857402
-7	13.9648	14.6432	14.5128	14.3693	0.883493	0.874071	0.874796	0.857402
-6.5	27.5724	28.1109	30.125	27.7434	0.871897	0.881319	0.873347	0.866099
-6	38.291	39.0034	40.5914	39.1411	0.882769	0.886392	0.87842	0.847255
-5.5	50.2468	48.1442	52.2232	48.3276	0.875521	0.87842	0.870448	0.865374
-5	61.5423	61.1451	64.0072	55.3752	0.885668	0.886392	0.866824	0.865374
-4.5	58.1026	60.4617	63.9174	60.258	0.911759	0.895814	0.889292	0.886392
