# Supplementary material for: Screening microbially produced Δ9-tetrahydrocannabinol using a yeast biosensor workflow
Source: Nat Commun. 2022 Sep 20;13:5509. doi: 10.1038/s41467-022-33207-x (PMC9489785; doi:10.1038/s41467-022-33207-x)
Supplement: Supplementary file 4 — Source Data [file 41467_2022_33207_MOESM4_ESM.zip › Source data/Fig2b+c_CBGA-CBD.xlsx]

## Sheet: Fig.2b+c
log[ligand] (M)	CBGA			CBD
-8	0.938604	0.968243	0.980901	0.927529	0.906	0.976776
-7.5	0.988581	1.00171	0.976869	0.925506	0.921953	0.942776
-7	0.900338	0.926104	0.927387	0.988282	1.00513	0.980376
-6.5	0.600788	0.608874	0.687545	0.989741	0.942071	0.981365
-6	0.197815	0.175473	0.220518	0.866847	0.911835	0.891576
-5.5	0.0558784	0.0464414	0.0445045	0.646847	0.652235	0.669694
-5	0.0318243	0.0434459	0.0386261	0.309671	0.359176	0.349788
-4.5	0.0201126	0.0199099	0.0196171	0.130447	0.140235	0.135835
