# Supplementary material for: Screening microbially produced Δ9-tetrahydrocannabinol using a yeast biosensor workflow
Source: Nat Commun. 2022 Sep 20;13:5509. doi: 10.1038/s41467-022-33207-x (PMC9489785; doi:10.1038/s41467-022-33207-x)
Supplement: Supplementary file 4 — Source Data [file 41467_2022_33207_MOESM4_ESM.zip › Source data/FigS6d.xlsx]

## Sheet: Fig.S6d
log[ligand] (M)	CBN			CBGV			THCV			CBV
-8	0.25377	0.25465	0.23001	0.22198	0.22682	0.2332	0.22374	0.23716	0.24519	0.2453	0.24607	0.24882
-7.5	0.23518	0.27313	0.24618	0.23738	0.25432	0.23408	0.2651	0.24178	0.27093	0.26708	0.27148	0.26521
-7	0.26488	0.29205	0.27137	0.28061	0.30602	0.26444	0.26686	0.26543	0.2717	0.26323	0.26213	0.25718
-6.5	0.25531	0.25003	0.29073	0.26334	0.29194	0.25113	0.28391	0.30294	0.28347	0.25784	0.25575	0.25586
-6	0.20185	0.28127	0.27115	0.25608	0.31306	0.28622	0.29447	0.26444	0.29095	0.26521	0.26345	0.26191
-5.5	0.2739	0.2717	0.23826	0.27852	0.31328	0.30261	0.30173	0.27423	0.25498	0.26246	0.26697	0.25762
-5	0.27984	0.20383	0.31515	0.26103	0.27654	0.2552	0.27654	0.26686	0.29073	0.26906	0.26664	0.26708
-4.5	0.24662	0.25817	0.2365	0.072369	0.03927	0.01276	0.24585	0.2706	0.28182	0.16698	0.15719	0.17017
