# Supplementary material for: Screening microbially produced Δ9-tetrahydrocannabinol using a yeast biosensor workflow
Source: Nat Commun. 2022 Sep 20;13:5509. doi: 10.1038/s41467-022-33207-x (PMC9489785; doi:10.1038/s41467-022-33207-x)
Supplement: Supplementary file 4 — Source Data [file 41467_2022_33207_MOESM4_ESM.zip › Source data/FigS7_calcs.xlsx]

## Sheet: CBN in decarboxylated sample
							Positive mode Scan
						Sample	CBN amount (mAu)				CBN peak area		SD-CBN
						Control	13099			Control	39297
						140℃ 20min_1	213967			140℃ 20min	224804		35725.3			CBN peak area	SD-CBN
						140℃ 20min_2	195752								Control	39297
						140℃ 20min_3	264693								140℃ 20min	224804	35725.3
						140℃ 25min_1	288414			140℃ 25min	293379		29069.3		140℃ 25min	293379	29069.3
						140℃ 25min_2	324611								140℃ 30min	311103	23010.1
						140℃ 25min_3	267112								160℃ 10min	303906	33500.7
						140℃ 30min_1	303937			140℃ 30min	311103		23010.1		160℃ 20min	231700	52508.9
						140℃ 30min_2	336843
						140℃ 30min_3	292528
						160℃ 10min_1	265476			160℃ 10min	303906		33500.7
						160℃ 10min_2	326950
						160℃ 10min_3	319291
						160℃ 20min_1	202085			160℃ 20min	231700		52508.9
						160℃ 20min_2	292327
						160℃ 20min_3	200689
						Sample prepation : The yeast cells were collected from Scale-up culture and lysated by high-pressure homogenization. Then ethyl acetate was used for extraction and dried by rotary evaporator.The dried sample was resuspend in methanol and stored at -20 ℃. For decarboxylation condition optimization, cannabinoid sample was diluted 10-fold with acetonitrile/methanol (80/20) and 300 μL sample was drie…

## Sheet: Negative-mode peak area
LCMS peak area quantification
concentration (uM)		PHB peak area	OA peak area	CBGA peak area	THCA peak area		OA Normalization	CBGA Normalization	THCA Normalization
1.125	std mix 3.125uM OA Olo CBGA	1570127	1455589	3258024			1455589	3258024	0
6.25	std mix 6.25uM OA Olo CBGA	1587819	2820438	6260094			2.78901e+06	6.19034e+06	0
12.5	std mix 12.5uM OA Olo CBGA	1498691	5368445	10793705			5.62434e+06	1.13082e+07	0
25	std mix 25.0uM OA Olo CBGA	1676763	11095649	18031667			1.039e+07	1.68849e+07	0
50	std mix 50.0uM OA Olo CBGA	1771295	19703387	26163476			1.74657e+07	2.31921e+07	0
100	std mix 100uM OA Olo CBGA	1476637	30898889	34235412			3.28552e+07	3.6403e+07	0											Average amount of intermediates						STDEV of triplcation
	Blank2	1345520					0	0	0		Sample	OA (uM)		CBGA (uM)	THCA Normalized peak area					OA uM		CBGA uM	THCA Nor. peak area
	Control		94543918	69759899	28260969		94543918	69759899	28260969		Control	881.195		656.807	84782907				Control	881.195		656.807	84782907		OA uM		CBGA uM	CA Nor
	140℃ 20min_1	1363029	70769833	74305896	20186626		6.98607e+07	7.33514e+07	1.99273e+07		140℃ 20min_1	215.833		231.86	1.99273e+07				140℃ 20min	212.144		229.193	2.04613e+07		22.6333		7.61048	1.70928e+06
	140℃ 20min_2	1437537	80350775	79332665	23903969		7.52075e+07	7.42546e+07	2.23739e+07		140℃ 20min_2	232.707		235.11	2.23739e+07
	140℃ 20min_3	1439730	65279492	75141419	20418952		6.10079e+07	7.02245e+07	1.90828e+07		140℃ 20min_3	187.893		220.608	1.90828e+07
	140℃ 25min_1	1487120	29092507	57099511	10839280		2.63224e+07	5.16626e+07	9.80719e+06		140℃ 25min_1	78.4271		153.81	9.80719e+06				140℃ 25min	74.8284		165.766	9.40559e+06		16.197		11.0021	1.47067e+06
	140℃ 25min_2	1334686	19418034	55164801	7713230		1.95757e+07	5.56126e+07	7.77584e+06		140℃ 25min_2	57.1347		168.025	7.77584e+06
	140℃ 25min_3	1460219	32175591	62596772	11540221		2.96482e+07	5.76798e+07	1.06337e+07		140℃ 25min_3	88.9233		175.464	1.06337e+07
	140℃ 30min_1	1380964	17582780	50880792	7010542		1.71315e+07	4.95749e+07	6.83061e+06		140℃ 30min_1	49.421		146.297	6.83061e+06				140℃ 30min	42.5414		136.754	5.98122e+06		6.54362		8.36237	821690
	140℃ 30min_2	1462253	15996069	49936671	6436516		1.47191e+07	4.59502e+07	5.92268e+06		140℃ 30min_2	41.8075		133.253	5.92268e+06
	140℃ 30min_3	1464313	14152396	49237883	5648604		1.30043e+07	4.52434e+07	5.19036e+06		140℃ 30min_3	36.3957		130.71	5.19036e+06
	160℃ 10min_1	1418606	32283500	62647985	11571998		3.06203e+07	5.94204e+07	1.09758e+07		160℃ 10min_1	91.9911		181.728	1.09758e+07				160℃ 10min	42.6549		132.432	5.77889e+06		42.7583		42.7667	4.5101e+06
	160℃ 10min_2	1502691	8593134	42624213	3877468		7.69435e+06	3.8166e+07	3.47191e+06		160℃ 10min_2	19.6377		105.241	3.47191e+06
	160℃ 10min_3	1410926	6971270	41503677	3029378		6.6481e+06	3.95797e+07	2.88895e+06		160℃ 10min_3	16.3358		110.328	2.88895e+06
	160℃ 20min_1	1376948	534946	6502717	229486		522736	6.3543e+06	224248		160℃ 20min_1	-2.99563		-9.23747	224248				160℃ 20min	-2.35719		3.80282	248799		1.12239		24.8871	95153.3
	160℃ 20min_2	1433280	1209749	19123439	376900		1.13568e+06	1.79525e+07	353822		160℃ 20min_2	-1.06121		32.5002	353822
	160℃ 20min_3	1424771	547118	5958567	178242		516685	5.62713e+06	168328		160℃ 20min_3	-3.01473		-11.8543	168328
										Sample prepation : The yeast cells were collected from Scale-up culture and lysated by high-pressure homogenization. Then ethyl acetate was used for extraction and dried by rotary evaporator.The dried sample was resuspend in methanol and stored at -20 ℃. For decarboxylation condition optimization, cannabinoid sample was diluted 10-fold with acetonitrile/methanol (80/20) and 300 μL sample was drie…

## Sheet: Negative-mode data plot
Sample	OA uM	CBGA uM	THCA Normalization	SD-OA	SD-CBGA	SD-THCA
Control	881.195	656.807	84782907
140℃ 20min	212.144	229.193	2.04613e+07	22.6333	7.61048	1.70928e+06			OA uM		CBGA uM	THCA Nor. peak area
140℃ 25min	74.8284	165.766	9.40559e+06	16.197	11.0021	1.47067e+06		Control	881.195		656.807	84782907		OA uM		CBGA uM	CA Nor
140℃ 30min	42.5414	136.754	5.98122e+06	6.54362	8.36237	821690		140℃ 20min	212.144		229.193	2.04613e+07		22.6333		7.61048	1.70928e+06
160℃ 10min	42.6549	132.432	5.77889e+06	42.7583	42.7667	4.5101e+06		140℃ 25min	74.8284		165.766	9.40559e+06		16.197		11.0021	1.47067e+06
160℃ 20min	-2.35719	3.80282	248799	1.12239	24.8871	95153.3		140℃ 30min	42.5414		136.754	5.98122e+06		6.54362		8.36237	821690
								160℃ 10min	42.6549		132.432	5.77889e+06		42.7583		42.7667	4.5101e+06
								160℃ 20min	-2.35719		3.80282	248799		1.12239		24.8871	95153.3

## Sheet: Positive-mode peak area
		Olivetol peak area	CBG peak area	THC peak area
							Olivetol peak area	CBG peak area	THC peak area	SD-Olivetol	SD-CBG	SD-THC
	Control		2621625	3568859		Control		7864875	10706577
	140℃ 20min_1	274892	28201640	33319827		140℃ 20min	293178	2.99123e+07	3.53155e+07	33886.6	3.26649e+06	2.03569e+06
	140℃ 20min_2	332280	27856395	35237718
	140℃ 20min_3	272363	33678833	37388971
	140℃ 25min_1	215792	37328997	36615809		140℃ 25min	198794	3.74191e+07	35423835	18775.3	1.56519e+06	2.03465e+06
	140℃ 25min_2	201948	39027460	33074510
	140℃ 25min_3	178641	35900967	36581186
	140℃ 30min_1	217646	38035972	31789046		140℃ 30min	205872	38410919	3.21753e+07	28410.8	346658	937673
	140℃ 30min_2	173467	38719771	33244411
	140℃ 30min_3	226503	38477014	31492460
	160℃ 10min_1	252715	36069258	33009389		160℃ 10min	223359	3.87319e+07	3.16037e+07	29635.3	2.72575e+06	1.22051e+06
	160℃ 10min_2	223909	38609742	30813736
	160℃ 10min_3	193452	41516651	30987839
	160℃ 20min_1	117061	21420956	10896239		160℃ 20min	135564	24783687	13749290	25023.2	6.81993e+06	5.64359e+06
	160℃ 20min_2	164035	32631940	20249783
	160℃ 20min_3	125596	20298165	10101848
						Sample prepation : The yeast cells were collected from Scale-up culture and lysated by high-pressure homogenization. Then ethyl acetate was used for extraction and dried by rotary evaporator.The dried sample was resuspend in methanol and stored at -20 ℃. For decarboxylation condition optimization, cannabinoid sample was diluted 10-fold with acetonitrile/methanol (80/20) and 300 μL sample was drie…

## Sheet: Positive-mode data plot
Sample	Olivetol Nor. peak area	CBG Nor. peak area	THC Nor. peak area	SD-Olivetol	SD-CBG	SD-THC
Control		7864875	10706577
140℃ 20min	293178	2.99123e+07	3.53155e+07	33886.6	3.26649e+06	2.03569e+06
140℃ 25min	198794	3.74191e+07	35423835	18775.3	1.56519e+06	2.03465e+06
140℃ 30min	205872	38410919	3.21753e+07	28410.8	346658	937673
160℃ 10min	223359	3.87319e+07	3.16037e+07	29635.3	2.72575e+06	1.22051e+06
160℃ 20min	135564	24783687	13749290	25023.2	6.81993e+06	5.64359e+06

## Sheet: Fluorescence data of yWS2345
		Fluorescence intensity			OD600			Fluorescence/OD600			Average	STDEV
		1	2	3	1	2	3	1	2	3
	Control	722	735	765	0.5608	0.5685	0.6229	1287.45	1292.88	1228.13	1269.48	35.9185
	140℃ 20min	1455	1390	1408	0.5869	0.5583	0.618	2479.13	2489.7	2278.32	2415.72	119.108
	140℃ 25min	1585	1575	1653	0.5767	0.5652	0.5959	2748.4	2786.62	2773.96	2769.66	19.4729
	140℃ 30min	2021	1655	1796	0.5696	0.463	0.6142	3548.1	3574.51	2924.13	3348.92	368.113
	160℃ 10min	1598	1582	1666	0.5465	0.5443	0.6099	2924.06	2906.49	2731.6	2854.05	106.41
	160℃ 20min	1625	1660	1631	0.5849	0.5939	0.6321	2778.25	2795.08	2580.29	2717.87	119.45
	1 uM AEA	2034	2059	2077	0.5562	0.5454	0.5913	3656.96	3775.21	3512.6	3648.26	131.522

## Sheet: Fluorescence data plot
	Control	140℃ 20min	140℃ 25min	140℃ 30min	160℃ 10min	160℃ 20min	1uM AEA
GFP/OD	1269.48	2415.72	2769.66	3348.92	2854.05	2717.87	3648.26
SD	35.9185	119.108	19.4729	368.113	106.41	119.45	131.522
