# Supplementary material for: Screening microbially produced Δ9-tetrahydrocannabinol using a yeast biosensor workflow
Source: Nat Commun. 2022 Sep 20;13:5509. doi: 10.1038/s41467-022-33207-x (PMC9489785; doi:10.1038/s41467-022-33207-x)
Supplement: Supplementary file 4 — Source Data [file 41467_2022_33207_MOESM4_ESM.zip › Source data/FigS5b-d.xlsx]

## Sheet: Fig.S5b
Time (min)	0 M THC			-8 M THC			-6 M THC			-4.5 M THC
10	0.960734	1.00979	1.02948	1.18753	1.1449	1.25996	1.21765	1.19636	1.04767	1.01879	1.13151	1.06687
20	0.911639	1.07567	1.01269	1.11248	1.00952	1.03978	1.08075	1.04533	1.01304	0.947035	0.934282	0.945628
30	1.02194	1.03224	0.945811	0.52929	0.907447	0.908477	1.0561	1.05002	0.936176	0.907536	0.742412	0.457368
40	1.02442	1.01537	0.960211	0.719387	0.522686	0.836884	0.499977	0.453497	0.403896	0.376262	0.621632	0.641145
50	1.31656	0.963209	0.720229	1.27269	0.833474	0.729559	0.805434	0.882985	0.672966	0.626634	1.15764	0.631402
60	1.077	1.07318	0.849815	1.08235	1.05946	1.08594	0.964474	1.50473	0.97827	1.16832	1.62682	0.901201
70	1.17099	0.98782	0.841189	0.97681	1.03527	0.879332	1.04316	0.907036	1.06061	1.4595	1.24764	0.859364
80	1.20356	1.02849	0.767943	0.968472	0.942469	0.744679	0.948522	1.18931	0.977344	1.08752	1.4265	0.9919
90	0.981812	1.07261	0.945583	1.13188	1.10724	1.08051	1.27069	1.34183	1.45659	1.49799	1.57352	1.4017
100	1.03243	1.03036	0.937211	1.06659	1.08824	0.856773	1.63805	1.50021	1.24453	1.71649	1.97335	1.60942
110	1.01854	1.03431	0.947146	1.08009	1.29715	1.10575	1.82494	1.76131	1.68265	2.04509	2.09963	1.96158
120	1.00173	1.03873	0.959549	1.06516	1.09185	0.971167	1.76665	1.66499	1.68912	1.98741	2.20776	1.95573
130	1.01294	1.03855	0.948509	0.984495	1.05723	0.967272	1.92927	1.85205	1.7975	2.25045	2.39851	2.1502
140	1.02164	1.00256	0.975798	1.01333	1.08794	0.98957	2.04397	2.01693	2.02702	2.5809	2.69516	2.52243
150	1.02867	0.975193	0.996133	1.06646	1.06632	0.968571	2.21973	2.13032	2.14804	2.89112	2.9859	2.79236
160	1.01197	1.0193	0.968733	1.02489	1.0937	0.999141	2.29218	2.16955	2.2144	3.09419	3.11861	2.98886
170	1.02977	1.00735	0.962878	1.05138	1.08967	0.964654	2.24224	2.14367	2.16498	3.04986	3.1753	3.05737
180	0.99498	0.994768	1.01025	1.01951	1.00305	0.984111	2.16819	2.14125	2.16383	3.14874	3.22593	3.0906
190	0.992945	1.00148	1.00558	0.991719	1.01961	0.965921	2.11184	2.02738	2.06885	3.05071	3.09809	3.06453
200	0.998025	1.00336	0.998616	1.03781	1.0451	1.00999	2.07653	2.03338	2.08258	3.0707	3.12096	3.10093
210	1.01847	0.999093	0.98244	1.03557	1.09108	0.975814	2.06665	1.98975	2.01904	2.98951	3.02511	2.95176
220	0.976983	1.00207	1.02095	1.00522	1.04079	0.989038	1.98328	1.91277	1.97341	2.88356	2.9412	2.83308
230	0.987894	1.0045	1.0076	1.02365	1.05332	1.0081	1.98133	1.92847	1.94421	2.89294	2.94212	2.80514
240	0.996183	0.992803	1.01101	1.0088	1.04677	1.01562	2.0102	1.90159	1.96584	2.83381	2.90976	2.80681
250	0.995903	0.997242	1.00685	1.00431	1.01716	1.00943	1.95035	1.87933	1.91295	2.80053	2.88459	2.77509
260	0.981675	0.999418	1.01891	1.02502	1.03789	0.994662	1.91802	1.82817	1.85114	2.68901	2.74761	2.69789
270	0.979639	0.993968	1.02639	1.01467	1.03203	1.00828	1.83064	1.78934	1.82742	2.67059	2.70545	2.62262
280	1.00022	0.995276	1.00451	0.999692	1.0441	1.01742	1.84457	1.76005	1.81212	2.67002	2.68918	2.6314
290	0.989726	1.00688	1.0034	0.991457	1.03306	1.00285	1.81959	1.72882	1.79215	2.67267	2.58177	2.54734
300	0.984121	1.00462	1.01126	1.01126	1.05003	1.02131	1.83387	1.75396	1.82141	2.72638	2.64141	2.58421
310	0.993289	0.994182	1.01253	1.01757	1.02365	1.00403	1.7945	1.70301	1.77732	2.53081	2.61684	2.5725
320	0.989345	0.990921	1.01973	1.01669	1.04635	1.01133	1.77341	1.70234	1.74574	2.52368	2.60384	2.53995
330	0.990815	0.995214	1.01397	1.02731	1.04314	1.02609	1.75906	1.67818	1.73438	2.4977	2.57397	2.52146
340	0.998047	0.993225	1.00873	1.01464	1.05528	1.03901	1.72525	1.68141	1.71695	2.48882	2.57311	2.48962
350	0.985163	0.994069	1.02077	1.00762	1.05513	0.999661	1.71948	1.65642	1.6816	2.43951	2.51568	2.46211
360	1.00222	0.992591	1.00519	1.0072	1.03578	1.02028	1.71372	1.64141	1.67605	2.43233	2.49634	2.4692
370	0.977526	1.00479	1.01769	1.03168	1.06888	1.03624	1.68984	1.63211	1.67057	2.40192	2.48746	2.41269
380	0.991776	1.00025	1.00797	1.01722	1.05285	1.04484	1.674	1.6306	1.66906	2.36474	2.32943	2.42207
390	0.991288	0.987515	1.0212	1.01707	1.06248	1.01807	1.66369	1.61582	1.64579	2.32809	2.31352	2.36059
400	0.982751	0.989435	1.02781	1.00049	1.02888	1.02109	1.62583	1.57174	1.61965	2.2917	2.2621	2.24686
410	0.985789	1.00665	1.00756	1.00234	1.05081	0.996312	1.64395	1.5844	1.61884	2.24754	2.25229	2.22842
420	0.986921	0.993151	1.01993	1.02056	1.0605	1.03741	1.63349	1.584	1.61869	2.24379	2.24127	2.21995
430	0.992462	0.998302	1.00924	1.01913	1.04473	1.02057	1.59712	1.57321	1.5984	2.26021	2.25641	2.19948
440	1.00274	0.991834	1.00542	1.00808	1.04642	1.00679	1.58912	1.52658	1.56881	2.15534	2.18401	2.1386
450	1.01051	0.989596	0.999894	0.9838	1.04625	1.01593	1.57535	1.51937	1.53091	2.14928	2.13832	2.13161
460	0.995551	0.991704	1.01274	1.00371	1.02038	0.99985	1.52001	1.47234	1.50379	2.06687	2.07641	2.02489
470	0.998787	0.999559	1.00165	0.994624	1.05689	1.00385	1.49617	1.44828	1.49279	2.04231	2.03714	1.98309
480	0.997007	0.982802	1.02019	0.986966	1.043	1.00023	1.47182	1.42081	1.44046	1.96387	1.99815	1.93054
490	1.00748	0.987787	1.00473	0.996134	1.03871	0.997711	1.44563	1.39755	1.42604	1.91561	1.97209	1.91873

## Sheet: Fig.S5c
	0 M THC			-8 M THC			-6 M THC			-4.5 M THC
1:1	0.989903	0.995854	1.01424	1.05189	1.04784	1.0426	1.47715	1.5531	1.49446	2.06683	1.98869	2.08112
1:2	0.962394	1.01089	1.02672	1.17812	1.14521	1.19868	2.08837	2.15644	2.06084	3.77148	3.61673	3.707
1:5	0.905541	1.01896	1.0755	1.27135	1.35239	1.30004	3.2111	3.12526	3.10961	5.34483	5.30381	5.34658
1:10	0.97778	0.862815	1.15941	1.47494	1.56439	1.38776	3.47332	3.15452	3.30975	5.00885	5.32697	4.96937

## Sheet: Fig.S5d
log[THC] (M)	100 µL			200 µL			300 µL
-8	0.850289	1.00905	1.23792	1.0469	1.05191	1.1093	1.21724	1.31	1.30969
-7.5	0.987403	1.11812	1.24151	1.32498	1.35841	1.32841	1.76478	1.8945	1.81695
-7	1.23358	1.29328	1.45891	1.72797	1.65367	1.64306	2.54009	2.40645	2.46123
-6.5	1.37907	1.70568	1.4695	2.13504	1.97128	1.92425	3.19756	3.28971	3.33574
-6	1.5157	1.47364	1.69289	2.51203	2.41589	2.31267	3.97352	4.07332	4.09718
-5.5	1.66681	1.89048	1.94019	3.17011	2.99307	2.98322	5.15585	4.88472	5.23729
-5	1.97739	2.00509	2.17299	3.44418	3.38007	3.38491	6.29591	6.22485	6.10058
-4.5	1.87099	1.90536	1.88545	3.37303	3.42152	3.5003	6.48104	6.22239	6.26211
