# Supplementary material for: Screening microbially produced Δ9-tetrahydrocannabinol using a yeast biosensor workflow
Source: Nat Commun. 2022 Sep 20;13:5509. doi: 10.1038/s41467-022-33207-x (PMC9489785; doi:10.1038/s41467-022-33207-x)
Supplement: Supplementary file 4 — Source Data [file 41467_2022_33207_MOESM4_ESM.zip › Source data/Fig5_calcs.xlsx]

## Sheet: THCA peak area by LCMS
		Mutant	THCA quantification sample	quantified THCA peak area	Dilution fold	THCA peak area
		yS231-78	T446	3616871	15.8	5.71466e+07
		yS231-55	T426	5611809	15.8	8.86666e+07
		yS231-34	T408	6129397	15.8	9.68445e+07
		yS231-96	T463	6224952	15.8	9.83542e+07
		yS231-75	T443	6360836	15.8	1.00501e+08
		yS231-95	T462	6501630	15.8	102725754
		yS231-29	T404	6586549	15.8	1.04067e+08
		yS231-30	T405	6712506	15.8	1.06058e+08
		yS231-23	T399	6744970	15.8	106570526
		yS231-39	T412	6775830	15.8	107058114
		yS231-80	T448	6781384	15.8	1.07146e+08
		yS231-56	T427	6783593	15.8	1.07181e+08
		yS231-79	T447	6785896	15.8	1.07217e+08
		yS231-76	T444	6899160	15.8	109006728
		yS231-51	T422	6931427	15.8	1.09517e+08
		yS231-81	T449	6940290	15.8	109656582
		yS231-22	T398	6943525	15.8	109707695
		yS231-35	T409	6958547	15.8	1.09945e+08
		yS231-68	T436	7033459	15.8	1.11129e+08
		yS231-90	T457	7039373	15.8	1.11222e+08
		yS231-63	T433	7043688	15.8	1.1129e+08
		yS231-9	T385	7043880	15.8	111293304
		yS231-15	T391	7044093	15.8	1.11297e+08
		yS231-62	T432	7050646	15.8	1.114e+08
		yS231-14	T390	7079795	15.8	111860761
		yS231-28	T403	7114651	15.8	1.12411e+08
		yS231-3	T379	7120049	15.8	1.12497e+08
		yS231-88	T455	7122096	15.8	1.12529e+08
		yS231-21	T397	7126589	15.8	1.126e+08
		yS231-12	T388	7200790	15.8	113772482
		yS231-89	T456	7236266	15.8	1.14333e+08
		yS231-6	T382	7266400	15.8	114809120
		yS231-10	T386	7279211	15.8	1.15012e+08
		yS231-108	T475	7311442	15.8	1.15521e+08
		yS231-91	T458	7325251	15.8	1.15739e+08
		yS231-42	T414	7342320	15.8	116008656
		yS231-54	T425	7358245	15.8	116260271
		yS231-16	T392	7375598	15.8	1.16534e+08
		yS231-40	T413	7386277	15.8	1.16703e+08
		yS231-106	T473	7408245	15.8	117050271
		yS231-119	T486	7417583	15.8	1.17198e+08
		yS231-114	T481	7424998	15.8	1.17315e+08
		yS231-70	T438	7427586	15.8	1.17356e+08
		yS231-52	T423	7454822	15.8	1.17786e+08
		yS231-8	T384	7470869	15.8	1.1804e+08
		yS231-7	T383	7581457	15.8	1.19787e+08
		yS231-45	T417	7582252	15.8	1.198e+08
		yS231-24	T400	7584520	15.8	119835416
		yS231-43	T415	7601784	15.8	1.20108e+08
		yS231-115	T482	7636869	15.8	1.20663e+08
		yS231-53	T424	7661903	15.8	1.21058e+08
		yS231-77	T445	7668196	15.8	1.21157e+08
		yS231-100	T467	7721789	15.8	1.22004e+08
		yS231-113	T480	7787109	15.8	1.23036e+08
		yS231-1	T378	7787141	15.8	1.23037e+08
		yS231-31	T406	7813015	15.8	123445637
		yS231-57	T428	7831472	15.8	1.23737e+08
		yS231-4	T380	7834919	15.8	1.23792e+08
		yS231-36	T410	7835538	15.8	1.23802e+08
		yS231-82	T450	7907310	15.8	124935498
		yS231-17	T393	7936788	15.8	1.25401e+08
		yS231-19	T395	7959626	15.8	1.25762e+08
		yS231-74	T442	8030074	15.8	1.26875e+08
		yS231-116	T483	8035710	15.8	126964218
		yS231-18	T394	8078977	15.8	1.27648e+08
		yS231-33	T407	8191453	15.8	1.29425e+08
		yS231-46	T418	8205970	15.8	129654326
		yS231-72	T440	8219326	15.8	1.29865e+08
		yS231-49	T421	8225757	15.8	1.29967e+08
		yS231-120	T487	8288385	15.8	130956483
		yS231-92	T459	8305343	15.8	1.31224e+08
		yS231-83	T451	8346599	15.8	1.31876e+08
		yS231-61	T431	8360749	15.8	1.321e+08
		yS231-26	T402	8438043	15.8	1.33321e+08
		yS231-85	T453	8452907	15.8	1.33556e+08
		yS231-64	T434	8526417	15.8	1.34717e+08
		yS231-25	T401	8531958	15.8	1.34805e+08
		yS231-59	T430	8579106	15.8	1.3555e+08
		yS231-69	T437	8584935	15.8	135641973
		yS231-73	T441	8589028	15.8	1.35707e+08
		yS231-94	T461	8722540	15.8	137816132
		yS231-71	T439	8752661	15.8	1.38292e+08
		yS231-13	T389	8790087	15.8	1.38883e+08
		yS231-87	T454	8817585	15.8	139317843
		yS231-101	T468	8832633	15.8	1.39556e+08
		yS231-11	T387	8868153	15.8	1.40117e+08
		yS231-44	T416	8884880	15.8	140381104
		yS231-37	T411	8946999	15.8	1.41363e+08
		yS231-84	T452	9073932	15.8	1.43368e+08
		yS231-111	T478	9074634	15.8	1.43379e+08
		yS231-102	T469	9208011	15.8	1.45487e+08
		yS231-20	T396	9220760	15.8	145688008
		yS231-118	T485	9225968	15.8	1.4577e+08
		yS231-47	T419	9340239	15.8	1.47576e+08
		yS231-48	T420	9419534	15.8	1.48829e+08
		yS231-65	T435	9442757	15.8	1.49196e+08
		yS231-107	T474	9480564	15.8	1.49793e+08
		yS231-93	T460	9509366	15.8	1.50248e+08
		yS231-58	T429	9586003	15.8	1.51459e+08
		yS231-5	T381	9767310	15.8	154323498
		yS231-109	T476	9807025	15.8	154950995
		yS231-112	T479	10083530	15.8	159319774
		Control (yS234)		1.06448e+07	15.8	1.68188e+08
		yS231-105	T472	11291058	15.8	1.78399e+08
		yS231-103	T470	11656035	15.8	184165353
		yS231-98	T465	12513619	15.8	1.97715e+08
		yS231-104	T471	12589592	15.8	1.98916e+08
		yS231-97	T464	13223757	15.8	2.08935e+08
		yS231-99	T466	13495056	15.8	2.13222e+08
		yS231-110	T477	14182414	15.8	2.24082e+08

## Sheet: yWS2345 fluorescent intensity
			GFP/OD600						GFP/OD600							GFP/OD600
		Plate1	Paralle-2	Parallel-2	Average	STDEV		Plate2	Paralle-2	Parallel-2	Average	STDEV			Plate3	Paralle-2	Parallel-2	Average	STDEV
		3uM AEA	2483.39	2551.14	2517.26	47.9023		3 uM AEA	2505.83	2514.18	2510	5.90211			T575	892.454	935.878	914.166	30.7052
		T527	1829.19	1763.17	1796.18	46.6834		1 uM AEA	1813.62	1796	1804.81	12.4599			T576	1252.39	1298.11	1275.25	32.3297
		T530	1824.04	1744.65	1784.35	56.1381		T533	1592.16	1620.33	1606.25	19.9184			T577	867.279	871.832	869.556	3.21915
		T521	1773.08	1696.73	1734.91	53.9863		T574	1567.68	1595.43	1581.55	19.6225			T578	930.678	986.802	958.74	39.6861
		T529	1835.07	1618.26	1726.66	153.311		T531	1496.8	1539.79	1518.3	30.399			T579	884.872	928.968	906.92	31.1802
		Contorl (yS234)	1713.23	1675.54	1694.39	26.6501		T532	1300.07	1366.37	1333.22	46.8815			T580	949.403	1007.29	978.345	40.9296
		T517	1629.29	1724.91	1677.1	67.6172		T534	1177.46	1212.68	1195.07	24.9087			T581	1721.11	1748.78	1734.94	19.5698
		1uM AEA	1640.15	1701.25	1670.7	43.2044		T539	1169.13	1167.98	1168.55	0.813386			T582	1015.03	1049.35	1032.19	24.2715
		T512	1676.29	1573.02	1624.65	73.0262		T570	1115.14	1221.13	1168.14	74.9486			1 uM AEA	1721.11	1748.78	1734.94	19.5698
		T511	1639.15	1592.5	1615.83	32.9899		T563	1098.52	1114.31	1106.41	11.1605			3uM AEA	2510.09	2516.76	2513.42	4.71498
		T520	1537.21	1511.41	1524.31	18.2458		T552	1088.65	1099.83	1094.24	7.90332			AHF	832.68	841.596	837.138	6.30401
		T515	1439.82	1487.73	1463.77	33.8747		T545	1085.18	1065.55	1075.37	13.882			T583	857.731	849.572	853.652	5.76876
		T514	1493.25	1423.02	1458.14	49.662		T562	1089.77	1053.92	1071.84	25.3519			T584	1033.31	1018.66	1025.99	10.3603
		T526	1462.41	1444.66	1453.54	12.5503		T564	1031.56	1027.69	1029.63	2.73883			T585	847.752	844.565	846.158	2.25388
		T505	1399.12	1436.33	1417.73	26.3112		T565	1034.58	1014.95	1024.76	13.885			T586	984.269	947.185	965.727	26.2224
		T528	1432.74	1365.76	1399.25	47.3652		T551	1029.83	1008.16	1018.99	15.3289			T587	1792.31	1756.32	1774.31	25.4528
		T516	1397.85	1390.41	1394.13	5.26339		T561	939.437	973.597	956.517	24.1553			T588	949.997	939.401	944.699	7.49221
		T506	1425.47	1339.87	1382.67	60.529		T556	907.37	947.874	927.622	28.6411			T589	1032.19	1011.27	1021.73	14.7905
		T525	1383.44	1378.28	1380.86	3.64442		T543	938.88	913.619	926.25	17.8624			T590	886.456	884.472	885.464	1.40285
		T523	1420.15	1313.35	1366.75	75.5134		T549	928.962	905.087	917.024	16.8822			T591	848.968	848.786	848.877	0.12874
		T513	1326.86	1322.18	1324.52	3.31199		T547	891.247	909.355	900.301	12.8043			T592	957.101	941.381	949.241	11.1154
		T504	1239.75	1237.49	1238.62	1.60089		T555	886.649	909.091	897.87	15.8687			T593	813.549	839.48	826.515	18.3362
		T522	1234.48	1178.9	1206.69	39.2995		T544	919.774	874.594	897.184	31.9465			T595	872.217	879.723	875.97	5.30809
		T524	1207.71	1181.19	1194.45	18.7537		T550	900	894.021	897.01	4.22782			T596	854.927	880.971	867.949	18.416
		T519	1195.05	1172.74	1183.9	15.7813		T540	900.433	883.117	891.775	12.2443			T597	879	910.045	894.522	21.952
		T518	1193.14	1154.25	1173.69	27.5006		T557	858.382	887.134	872.758	20.3301
		T497	1174.33	1135.89	1155.11	27.1797		T559	867.528	873.362	870.445	4.12556
		T490	1133.77	1130.33	1132.05	2.4323		T538	848.091	882.18	865.135	24.1045
		T491	1131.77	1086.48	1109.13	32.0269		T560	852.468	860.514	856.491	5.68875
		T488	1088.7	1112.88	1100.79	17.0934		T568	850.282	859.102	854.692	6.23602
		T507	1059.98	1083.21	1071.59	16.4257		T548	863.518	834.882	849.2	20.2486
		T489	1058.12	1079.45	1068.79	15.0776		T535	844.426	852.473	848.449	5.69003
		T510	1047.59	1085.19	1066.39	26.5871		T558	839.322	853.143	846.232	9.77302
		T494	1014.32	1014.45	1014.38	0.0943337		T541	851.094	839.181	845.138	8.42403
		T499	1008.78	979.604	994.194	20.6339		T567	847.289	838.341	842.815	6.32742
		T495	961.062	960.77	960.916	0.206373		AHF	841.289	834.202	837.746	5.01088
		T502	959.048	931.38	945.214	19.5647		T536	838.522	835.224	836.873	2.33216
		T496	940.323	942.127	941.225	1.27543		T554	837.711	831.921	834.816	4.09437
		T492	947.717	923.187	935.452	17.3452		T553	824.521	842.562	833.542	12.7568
		T503	924.951	887.934	906.442	26.1753		T573	840.31	822.932	831.621	12.288
		T493	889.42	870.849	880.134	13.1316		T537	820.15	827.261	823.705	5.02838
		T508	861.845	888.158	875.001	18.6061		T572	812.045	822.43	817.238	7.34314
		T498	855.911	823.461	839.686	22.9461		T569	807.498	821.429	814.463	9.85026
		AHF	818.722	855.002	836.862	25.6542		T571	823.614	804.826	814.22	13.2851
		T500	819.356	811.06	815.208	5.86612		T566	813.114	810.342	811.728	1.95976
		T501	807.824	799.279	803.552	6.0426		T542	816.034	804.663	810.349	8.04075
		T509	781.115	812.023	796.569	21.8558		T546	820.017	796.068	808.042	16.9343
		AHF, Solvent for susppending decarboxylated sample.

## Sheet: yWS2345 fluorescent plot
			GFP/OD600
Decarboxylation sample	Mutant		Paralle-2	Parallel-2	Average	STDEV
T509	yS231-23		781.115	812.023	796.569	21.8558	1.09279
T501	yS231-15		807.824	799.279	803.552	6.0426	0.30213
T546	yS231-68		820.017	796.068	808.042	16.9343	0.846714
T542	yS231-62		816.034	804.663	810.349	8.04075	0.402038
T566	yS231-89		813.114	810.342	811.728	1.95976	0.097988
T571	yS231-94		823.614	804.826	814.22	13.2851	0.664255
T569	yS231-92		807.498	821.429	814.463	9.85026	0.492513
T500	yS231-14		819.356	811.06	815.208	5.86612	0.293306
T572	yS231-95		812.045	822.43	817.238	7.34314	0.367157
T537	yS231-56		820.15	827.261	823.705	5.02838	0.251419
T593	yS231-116		813.549	839.48	826.515	18.3362	0.916811
T573	yS231-96		840.31	822.932	831.621	12.288	0.6144
T553	yS231-75		824.521	842.562	833.542	12.7568	0.637839
T554	yS231-76		837.711	831.921	834.816	4.09437	0.204719
T536	yS231-55		838.522	835.224	836.873	2.33216	0.116608
T498	yS231-12		855.911	823.461	839.686	22.9461	1.14731
T567	yS231-90		847.289	838.341	842.815	6.32742	0.316371
T541	yS231-61		851.094	839.181	845.138	8.42403	0.421202
T585	yS231-108		847.752	844.565	846.158	2.25388	0.112694
T558	yS231-80		839.322	853.143	846.232	9.77302	0.488651
T535	yS231-54		844.426	852.473	848.449	5.69003	0.284502
T591	yS231-114		848.968	848.786	848.877	0.12874	0.006437
T548	yS231-70		863.518	834.882	849.2	20.2486	1.01243
T583	yS231-106		857.731	849.572	853.652	5.76876	0.288438
T568	yS231-91		850.282	859.102	854.692	6.23602	0.311801
T560	yS231-82		852.468	860.514	856.491	5.68875	0.284437
T538	yS231-57		848.091	882.18	865.135	24.1045	1.20523
T596	yS231-119		854.927	880.971	867.949	18.416	0.920802
T577	yS231-100		867.279	871.832	869.556	3.21915	0.160958
T559	yS231-81		867.528	873.362	870.445	4.12556	0.206278
T557	yS231-79		858.382	887.134	872.758	20.3301	1.01651
T508	yS231-22		861.845	888.158	875.001	18.6061	0.930304
T595	yS231-118		872.217	879.723	875.97	5.30809	0.265404
T493	yS231-7		889.42	870.849	880.134	13.1316	0.656578
T590	yS231-113		886.456	884.472	885.464	1.40285	0.0701424
T540	yS231-59		900.433	883.117	891.775	12.2443	0.612214
T597	yS231-120		879	910.045	894.522	21.952	1.0976
T550	yS231-72		900	894.021	897.01	4.22782	0.211391
T544	yS231-64		919.774	874.594	897.184	31.9465	1.59733
T555	yS231-77		886.649	909.091	897.87	15.8687	0.793437
T547	yS231-69		891.247	909.355	900.301	12.8043	0.640213
T503	yS231-17		924.951	887.934	906.442	26.1753	1.30877
T579	yS231-102		884.872	928.968	906.92	31.1802	1.55901
T575	yS231-98		892.454	935.878	914.166	30.7052	1.53526
T549	yS231-71		928.962	905.087	917.024	16.8822	0.844112
T543	yS231-63		938.88	913.619	926.25	17.8624	0.893122
T556	yS231-78		907.37	947.874	927.622	28.6411	1.43205
T492	yS231-6		947.717	923.187	935.452	17.3452	0.867258
T496	yS231-10		940.323	942.127	941.225	1.27543	0.0637713
T588	yS231-111		949.997	939.401	944.699	7.49221	0.374611
T502	yS231-16		959.048	931.38	945.214	19.5647	0.978233
T592	yS231-115		957.101	941.381	949.241	11.1154	0.555769
T561	yS231-83		939.437	973.597	956.517	24.1553	1.20776
T578	yS231-101		930.678	986.802	958.74	39.6861	1.9843
T495	yS231-9		961.062	960.77	960.916	0.206373	0.0103186
T586	yS231-109		984.269	947.185	965.727	26.2224	1.31112
T580	yS231-103		949.403	1007.29	978.345	40.9296	2.04648
T499	yS231-13		1008.78	979.604	994.194	20.6339	1.0317
T494	yS231-8		1014.32	1014.45	1014.38	0.0943337	0.00471668
T551	yS231-73		1029.83	1008.16	1018.99	15.3289	0.766447
T589	yS231-112		1032.19	1011.27	1021.73	14.7905	0.739524
T565	yS231-88		1034.58	1014.95	1024.76	13.885	0.694249
T584	yS231-107		1033.31	1018.66	1025.99	10.3603	0.518016
T564	yS231-87		1031.56	1027.69	1029.63	2.73883	0.136942
T582	yS231-105		1015.03	1049.35	1032.19	24.2715	1.21357
T510	yS231-24		1047.59	1085.19	1066.39	26.5871	1.32935
T489	yS231-3		1058.12	1079.45	1068.79	15.0776	0.753878
T507	yS231-21		1059.98	1083.21	1071.59	16.4257	0.821287
T562	yS231-84		1089.77	1053.92	1071.84	25.3519	1.26759
T545	yS231-65		1085.18	1065.55	1075.37	13.882	0.694099
T552	yS231-74		1088.65	1099.83	1094.24	7.90332	0.395166
T488	yS231-1		1088.7	1112.88	1100.79	17.0934	0.854672
T563	yS231-85		1098.52	1114.31	1106.41	11.1605	0.558027
T491	yS231-5		1131.77	1086.48	1109.13	32.0269	1.60135
T490	yS231-4		1133.77	1130.33	1132.05	2.4323	0.121615
T497	yS231-11		1174.33	1135.89	1155.11	27.1797	1.35898
T570	yS231-93		1115.14	1221.13	1168.14	74.9486	3.74743
T539	yS231-58		1169.13	1167.98	1168.55	0.813386	0.0406693
T518	yS231-34		1193.14	1154.25	1173.69	27.5006	1.37503
T519	yS231-35		1195.05	1172.74	1183.9	15.7813	0.789063
T524	yS231-42		1207.71	1181.19	1194.45	18.7537	0.937685
T534	yS231-53		1177.46	1212.68	1195.07	24.9087	1.24543
T522	yS231-39		1234.48	1178.9	1206.69	39.2995	1.96497
T504	yS231-18		1239.75	1237.49	1238.62	1.60089	0.0800446
T576	yS231-99		1252.39	1298.11	1275.25	32.3297	1.61649
T513	yS231-28		1326.86	1322.18	1324.52	3.31199	0.165599
T532	yS231-51		1300.07	1366.37	1333.22	46.8815	2.34407
T523	yS231-40		1420.15	1313.35	1366.75	75.5134	3.77567
T525	yS231-43		1383.44	1378.28	1380.86	3.64442	0.182221
T506	yS231-20		1425.47	1339.87	1382.67	60.529	3.02645
T516	yS231-31		1397.85	1390.41	1394.13	5.26339	0.263169
T528	yS231-46		1432.74	1365.76	1399.25	47.3652	2.36826
T505	yS231-19		1399.12	1436.33	1417.73	26.3112	1.31556
T526	yS231-44		1462.41	1444.66	1453.54	12.5503	0.627515
T514	yS231-29		1493.25	1423.02	1458.14	49.662	2.4831
T515	yS231-30		1439.82	1487.73	1463.77	33.8747	1.69373
T531	yS231-49		1496.8	1539.79	1518.3	30.399	1.51995
T520	yS231-36		1537.21	1511.41	1524.31	18.2458	0.91229
T574	yS231-97		1567.68	1595.43	1581.55	19.6225	0.981126
T533	yS231-52		1592.16	1620.33	1606.25	19.9184	0.99592
T511	yS231-25		1639.15	1592.5	1615.83	32.9899	1.64949
T512	yS231-26		1676.29	1573.02	1624.65	73.0262	3.65131
T517	yS231-33		1629.29	1724.91	1677.1	67.6172	3.38086
	Control (yS234)		1713.23	1675.54	1694.39	26.6501	1.33251
T529	yS231-47		1835.07	1618.26	1726.66	153.311	7.66556
T521	yS231-37		1773.08	1696.73	1734.91	53.9863	2.69932
T581	yS231-104		1721.11	1748.78	1734.94	19.5698	0.97849
T587	yS231-110		1792.31	1756.32	1774.31	25.4528	1.27264
T530	yS231-48		1824.04	1744.65	1784.35	56.1381	2.80691
T527	yS231-45		1829.19	1763.17	1796.18	46.6834	2.33417

## Sheet: Comparison THCA vs GFP
				Mutant		GFP/OD600 (Average)	THCA peak area
				Control (yS234)		1694.39	1.68188e+08
				yS231-1		1100.79	1.23037e+08
				yS231-10		941.225	1.15012e+08
				yS231-100		869.556	1.22004e+08
				yS231-101		958.74	1.39556e+08
				yS231-102		906.92	1.45487e+08
				yS231-103		978.345	184165353
				yS231-104		1734.94	1.98916e+08
				yS231-105		1032.19	1.78399e+08
				yS231-106		853.652	117050271
				yS231-107		1025.99	1.49793e+08
				yS231-108		846.158	1.15521e+08
				yS231-109		965.727	154950995
				yS231-11		1155.11	1.40117e+08
				yS231-110		1774.31	2.24082e+08
				yS231-111		944.699	1.43379e+08
				yS231-112		1021.73	159319774
				yS231-113		885.464	1.23036e+08
				yS231-114		848.877	1.17315e+08
				yS231-115		949.241	1.20663e+08
				yS231-116		826.515	126964218
				yS231-118		875.97	1.4577e+08
				yS231-119		867.949	1.17198e+08
				yS231-12		839.686	113772482
				yS231-120		894.522	130956483
				yS231-13		994.194	1.38883e+08
				yS231-14		815.208	111860761
				yS231-15		803.552	1.11297e+08
				yS231-16		945.214	1.16534e+08
				yS231-17		906.442	1.25401e+08
				yS231-18		1238.62	1.27648e+08
				yS231-19		1417.73	1.25762e+08
				yS231-20		1382.67	145688008
				yS231-21		1071.59	1.126e+08
				yS231-22		875.001	109707695
				yS231-23		796.569	106570526
				yS231-24		1066.39	119835416
				yS231-25		1615.83	1.34805e+08
				yS231-26		1624.65	1.33321e+08
				yS231-28		1324.52	1.12411e+08
				yS231-29		1458.14	1.04067e+08
				yS231-3		1068.79	1.12497e+08
				yS231-30		1463.77	1.06058e+08
				yS231-31		1394.13	123445637
				yS231-33		1677.1	1.29425e+08
				yS231-34		1173.69	9.68445e+07
				yS231-35		1183.9	1.09945e+08
				yS231-36		1524.31	1.23802e+08
				yS231-37		1734.91	1.41363e+08
				yS231-39		1206.69	107058114
				yS231-4		1132.05	1.23792e+08
				yS231-40		1366.75	1.16703e+08
				yS231-42		1194.45	116008656
				yS231-43		1380.86	1.20108e+08
				yS231-44		1453.54	140381104
				yS231-45		1796.18	1.198e+08
				yS231-46		1399.25	129654326
				yS231-47		1726.66	1.47576e+08
				yS231-48		1784.35	1.48829e+08
				yS231-49		1518.3	1.29967e+08
				yS231-5		1109.13	154323498
				yS231-51		1333.22	1.09517e+08
				yS231-52		1606.25	1.17786e+08
				yS231-53		1195.07	1.21058e+08
				yS231-54		848.449	116260271
				yS231-55		836.873	8.86666e+07
				yS231-56		823.705	1.07181e+08
				yS231-57		865.135	1.23737e+08
				yS231-58		1168.55	1.51459e+08
				yS231-59		891.775	1.3555e+08
				yS231-6		935.452	114809120
				yS231-61		845.138	1.321e+08
				yS231-62		810.349	1.114e+08
				yS231-63		926.25	1.1129e+08
				yS231-64		897.184	1.34717e+08
				yS231-65		1075.37	1.49196e+08
				yS231-68		808.042	1.11129e+08
				yS231-69		900.301	135641973
				yS231-7		880.134	1.19787e+08
				yS231-70		849.2	1.17356e+08
				yS231-71		917.024	1.38292e+08
				yS231-72		897.01	1.29865e+08
				yS231-73		1018.99	1.35707e+08
				yS231-74		1094.24	1.26875e+08
				yS231-75		833.542	1.00501e+08
				yS231-76		834.816	109006728
				yS231-77		897.87	1.21157e+08
				yS231-78		927.622	5.71466e+07
				yS231-79		872.758	1.07217e+08
				yS231-8		1014.38	1.1804e+08
				yS231-80		846.232	1.07146e+08
				yS231-81		870.445	109656582
				yS231-82		856.491	124935498
				yS231-83		956.517	1.31876e+08
				yS231-84		1071.84	1.43368e+08
				yS231-85		1106.41	1.33556e+08
				yS231-87		1029.63	139317843
				yS231-88		1024.76	1.12529e+08
				yS231-89		811.728	1.14333e+08
				yS231-9		960.916	111293304
				yS231-90		842.815	1.11222e+08
				yS231-91		854.692	1.15739e+08
				yS231-92		814.463	1.31224e+08
				yS231-93		1168.14	1.50248e+08
				yS231-94		814.22	137816132
				yS231-95		817.238	102725754
				yS231-96		831.621	9.83542e+07
				yS231-97		1581.55	2.08935e+08
				yS231-98		914.166	1.97715e+08
				yS231-99		1275.25	2.13222e+08

## Sheet: THC peak area by LCMS
Mutant	Sample	THC peak area (mAu)	dilution fold	THC amount (mAu)
yS231-1	T488	5183734	5	25918670
yS231-3	T489	8875866	5	44379330
yS231-4	T490	6263628	5	31318140
yS231-5	T491	7398466	5	36992330
yS231-6	T492	4487878	5	22439390
yS231-7	T493	3772315	5	18861575
yS231-8	T494	5037495	5	25187475
yS231-9	T495	4831445	5	24157225
yS231-10	T496	5253647	5	26268235
yS231-11	T497	7006779	5	35033895
yS231-12	T498	3454591	5	17272955
yS231-13	T499	5466414	5	27332070
yS231-14	T500	3819567	5	19097835
yS231-15	T501	3686564	5	18432820
yS231-16	T502	3342889	5	16714445
yS231-17	T503	4556755	5	22783775
yS231-18	T504	7320409	5	36602045
yS231-19	T505	7320409	5	36602045
yS231-20	T506	7961694	5	39808470
yS231-21	T507	3884011	5	19420055
yS231-22	T508	3245647	5	16228235
yS231-23	T509	2668327	5	13341635
yS231-24	T510	4355287	5	21776435
yS231-25	T511	5933691	5	29668455
yS231-26	T512	6058708	5	30293540
yS231-28	T513	3368717	5	16843585
yS231-29	T514	3560927	5	17804635
yS231-30	T515	4121582	5	20607910
yS231-31	T516	4215971	5	21079855
yS231-33	T517	5815194	5	29075970
yS231-34	T518	3345622	5	16728110
yS231-35	T519	3505719	5	17528595
yS231-36	T520	4916838	5	24584190
yS231-37	T521	6778990	5	33894950
yS231-39	T522	3991278	5	19956390
yS231-40	T523	3948305	5	19741525
yS231-42	T524	4197557	5	20987785
yS231-43	T525	4221538	5	21107690
yS231-44	T526	4005613	5	20028065
yS231-45	T527	3824169	5	19120845
yS231-46	T528	4117313	5	20586565
yS231-47	T529	1132187	5	5660935
yS231-48	T530	7550690	5	37753450
yS231-49	T531	6174554	5	30872770
yS231-51	T532	3893243	5	19466215
yS231-52	T533	4583592	5	22917960
yS231-53	T534	4312337	5	21561685
yS231-54	T535	2911741	5	14558705
yS231-55	T536	2062840	5	10314200
yS231-56	T537	2940081	5	14700405
yS231-57	T538	2844127	5	14220635
yS231-58	T539	6429010	5	32145050
yS231-59	T540	4130448	5	20652240
yS231-61	T541	3157690	5	15788450
yS231-62	T542	1955643	5	9778215
yS231-63	T543	3126309	5	15631545
yS231-64	T544	4537571	5	22687855
yS231-65	T545	5998791	5	29993955
yS231-68	T546	2550506	5	12752530
yS231-69	T547	3920059	5	19600295
yS231-70	T548	3191809	5	15959045
yS231-71	T549	4431789	5	22158945
yS231-72	T550	3724729	5	18623645
yS231-73	T551	2928292	5	14641460
yS231-74	T552	3910400	5	19552000
yS231-75	T553	2703639	5	13518195
yS231-76	T554	3134605	5	15673025
yS231-77	T555	3410058	5	17050290
yS231-78	T556	4125178	5	20625890
yS231-79	T557	2928292	5	14641460
yS231-80	T558	2751785	5	13758925
yS231-81	T559	3595533	5	17977665
yS231-82	T560	2920361	5	14601805
yS231-83	T561	4153144	5	20765720
yS231-84	T562	5349117	5	26745585
yS231-85	T563	5256414	5	26282070
yS231-87	T564	5165354	5	25826770
yS231-88	T565	3387317	5	16936585
yS231-89	T566	2626477	5	13132385
yS231-90	T567	3055302	5	15276510
yS231-91	T568	3620244	5	18101220
yS231-92	T569	2826058	5	14130290
yS231-93	T570	5904388	5	29521940
yS231-94	T571	3111713	5	15558565
yS231-95	T572	2423484	5	12117420
yS231-96	T573	2508924	5	12544620
yS231-97	T574	9787671	5	48938355
yS231-98	T575	6279884	5	31399420
yS231-99	T576	9048421	5	45242105
yS231-100	T577	3659242	5	18296210
yS231-101	T578	4598326	5	22991630
yS231-102	T579	4969426	5	24847130
yS231-103	T580	6798127	5	33990635
yS231-104	T581	9182432	5	45912160
yS231-105	T582	7804390	5	39021950
yS231-106	T583	2411456	5	12057280
yS231-107	T584	5332271	5	26661355
yS231-108	T585	2908197	5	14540985
yS231-109	T586	5040200	5	25201000
yS231-110	T587	10499946	5	52499730
yS231-111	T588	4746669	5	23733345
yS231-112	T589	5913482	5	29567410
yS231-113	T590	3068850	5	15344250
yS231-114	T591	2531933	5	12659665
yS231-115	T592	4003650	5	20018250
yS231-116	T593	2443962	5	12219810
yS231-118	T595	3815047	5	19075235
yS231-119	T596	3325515	5	16627575
yS231-120	T597	4068304	5	20341520

## Sheet: THC vs GFP
				GFP/OD600
	Decarboxylation sample	Mutant		Paralle-2	Parallel-2	Average	STDEV			Mutant		THC peak area (mAu)
	T488	yS231-1		1088.7	1112.88	1100.79	17.0934			yS231-1		25918670
	T489	yS231-3		1058.12	1079.45	1068.79	15.0776			yS231-3		44379330
	T490	yS231-4		1133.77	1130.33	1132.05	2.4323			yS231-4		31318140
	T491	yS231-5		1131.77	1086.48	1109.13	32.0269			yS231-5		36992330
	T492	yS231-6		947.717	923.187	935.452	17.3452			yS231-6		22439390
	T493	yS231-7		889.42	870.849	880.134	13.1316			yS231-7		18861575
	T494	yS231-8		1014.32	1014.45	1014.38	0.0943337			yS231-8		25187475
	T495	yS231-9		961.062	960.77	960.916	0.206373			yS231-9		24157225
	T496	yS231-10		940.323	942.127	941.225	1.27543			yS231-10		26268235
	T497	yS231-11		1174.33	1135.89	1155.11	27.1797			yS231-11		35033895
	T498	yS231-12		855.911	823.461	839.686	22.9461			yS231-12		17272955
	T499	yS231-13		1008.78	979.604	994.194	20.6339			yS231-13		27332070
	T500	yS231-14		819.356	811.06	815.208	5.86612			yS231-14		19097835
	T501	yS231-15		807.824	799.279	803.552	6.0426			yS231-15		18432820
	T502	yS231-16		959.048	931.38	945.214	19.5647			yS231-16		16714445
	T503	yS231-17		924.951	887.934	906.442	26.1753			yS231-17		22783775
	T504	yS231-18		1239.75	1237.49	1238.62	1.60089			yS231-18		36602045
	T505	yS231-19		1399.12	1436.33	1417.73	26.3112			yS231-19		36602045
	T506	yS231-20		1425.47	1339.87	1382.67	60.529			yS231-20		39808470
	T507	yS231-21		1059.98	1083.21	1071.59	16.4257			yS231-21		19420055
	T508	yS231-22		861.845	888.158	875.001	18.6061			yS231-22		16228235
	T509	yS231-23		781.115	812.023	796.569	21.8558			yS231-23		13341635
	T510	yS231-24		1047.59	1085.19	1066.39	26.5871			yS231-24		21776435
	T511	yS231-25		1639.15	1592.5	1615.83	32.9899			yS231-25		29668455
	T512	yS231-26		1676.29	1573.02	1624.65	73.0262			yS231-26		30293540
	T513	yS231-28		1326.86	1322.18	1324.52	3.31199			yS231-28		16843585
	T514	yS231-29		1493.25	1423.02	1458.14	49.662			yS231-29		17804635
	T515	yS231-30		1439.82	1487.73	1463.77	33.8747			yS231-30		20607910
	T516	yS231-31		1397.85	1390.41	1394.13	5.26339			yS231-31		21079855
	T517	yS231-33		1629.29	1724.91	1677.1	67.6172			yS231-33		29075970
	T518	yS231-34		1193.14	1154.25	1173.69	27.5006			yS231-34		16728110
	T519	yS231-35		1195.05	1172.74	1183.9	15.7813			yS231-35		17528595
	T520	yS231-36		1537.21	1511.41	1524.31	18.2458			yS231-36		24584190
	T521	yS231-37		1773.08	1696.73	1734.91	53.9863			yS231-37		33894950
	T522	yS231-39		1234.48	1178.9	1206.69	39.2995			yS231-39		19956390
	T523	yS231-40		1420.15	1313.35	1366.75	75.5134			yS231-40		19741525
	T524	yS231-42		1207.71	1181.19	1194.45	18.7537			yS231-42		20987785
	T525	yS231-43		1383.44	1378.28	1380.86	3.64442			yS231-43		21107690
	T526	yS231-44		1462.41	1444.66	1453.54	12.5503			yS231-44		20028065
	T527	yS231-45		1829.19	1763.17	1796.18	46.6834			yS231-45		19120845
	T528	yS231-46		1432.74	1365.76	1399.25	47.3652			yS231-46		20586565
	T529	yS231-47		1835.07	1618.26	1726.66	153.311			yS231-47		5660935
	T530	yS231-48		1824.04	1744.65	1784.35	56.1381			yS231-48		37753450
	T531	yS231-49		1496.8	1539.79	1518.3	30.399			yS231-49		30872770
	T532	yS231-51		1300.07	1366.37	1333.22	46.8815			yS231-51		19466215
	T533	yS231-52		1592.16	1620.33	1606.25	19.9184			yS231-52		22917960
	T534	yS231-53		1177.46	1212.68	1195.07	24.9087			yS231-53		21561685
	T535	yS231-54		844.426	852.473	848.449	5.69003			yS231-54		14558705
	T536	yS231-55		838.522	835.224	836.873	2.33216			yS231-55		10314200
	T537	yS231-56		820.15	827.261	823.705	5.02838			yS231-56		14700405
	T538	yS231-57		848.091	882.18	865.135	24.1045			yS231-57		14220635
	T539	yS231-58		1169.13	1167.98	1168.55	0.813386			yS231-58		32145050
	T540	yS231-59		900.433	883.117	891.775	12.2443			yS231-59		20652240
	T541	yS231-61		851.094	839.181	845.138	8.42403			yS231-61		15788450
	T542	yS231-62		816.034	804.663	810.349	8.04075			yS231-62		9778215
	T543	yS231-63		938.88	913.619	926.25	17.8624			yS231-63		15631545
	T544	yS231-64		919.774	874.594	897.184	31.9465			yS231-64		22687855
	T545	yS231-65		1085.18	1065.55	1075.37	13.882			yS231-65		29993955
	T546	yS231-68		820.017	796.068	808.042	16.9343			yS231-68		12752530
	T547	yS231-69		891.247	909.355	900.301	12.8043			yS231-69		19600295
	T548	yS231-70		863.518	834.882	849.2	20.2486			yS231-70		15959045
	T549	yS231-71		928.962	905.087	917.024	16.8822			yS231-71		22158945
	T550	yS231-72		900	894.021	897.01	4.22782			yS231-72		18623645
	T551	yS231-73		1029.83	1008.16	1018.99	15.3289			yS231-73		14641460
	T552	yS231-74		1088.65	1099.83	1094.24	7.90332			yS231-74		19552000
	T553	yS231-75		824.521	842.562	833.542	12.7568			yS231-75		13518195
	T554	yS231-76		837.711	831.921	834.816	4.09437			yS231-76		15673025
	T555	yS231-77		886.649	909.091	897.87	15.8687			yS231-77		17050290
	T556	yS231-78		907.37	947.874	927.622	28.6411			yS231-78		20625890
	T557	yS231-79		858.382	887.134	872.758	20.3301			yS231-79		14641460
	T558	yS231-80		839.322	853.143	846.232	9.77302			yS231-80		13758925
	T559	yS231-81		867.528	873.362	870.445	4.12556			yS231-81		17977665
	T560	yS231-82		852.468	860.514	856.491	5.68875			yS231-82		14601805
	T561	yS231-83		939.437	973.597	956.517	24.1553			yS231-83		20765720
	T562	yS231-84		1089.77	1053.92	1071.84	25.3519			yS231-84		26745585
	T563	yS231-85		1098.52	1114.31	1106.41	11.1605			yS231-85		26282070
	T564	yS231-87		1031.56	1027.69	1029.63	2.73883			yS231-87		25826770
	T565	yS231-88		1034.58	1014.95	1024.76	13.885			yS231-88		16936585
	T566	yS231-89		813.114	810.342	811.728	1.95976			yS231-89		13132385
	T567	yS231-90		847.289	838.341	842.815	6.32742			yS231-90		15276510
	T568	yS231-91		850.282	859.102	854.692	6.23602			yS231-91		18101220
	T569	yS231-92		807.498	821.429	814.463	9.85026			yS231-92		14130290
	T570	yS231-93		1115.14	1221.13	1168.14	74.9486			yS231-93		29521940
	T571	yS231-94		823.614	804.826	814.22	13.2851			yS231-94		15558565
	T572	yS231-95		812.045	822.43	817.238	7.34314			yS231-95		12117420
	T573	yS231-96		840.31	822.932	831.621	12.288			yS231-96		12544620
	T574	yS231-97		1567.68	1595.43	1581.55	19.6225			yS231-97		48938355
	T575	yS231-98		892.454	935.878	914.166	30.7052			yS231-98		31399420
	T576	yS231-99		1252.39	1298.11	1275.25	32.3297			yS231-99		45242105
	T577	yS231-100		867.279	871.832	869.556	3.21915			yS231-100		18296210
	T578	yS231-101		930.678	986.802	958.74	39.6861			yS231-101		22991630
	T579	yS231-102		884.872	928.968	906.92	31.1802			yS231-102		24847130
	T580	yS231-103		949.403	1007.29	978.345	40.9296			yS231-103		33990635
	T581	yS231-104		1721.11	1748.78	1734.94	19.5698			yS231-104		45912160
	T582	yS231-105		1015.03	1049.35	1032.19	24.2715			yS231-105		39021950
	T583	yS231-106		857.731	849.572	853.652	5.76876			yS231-106		12057280
	T584	yS231-107		1033.31	1018.66	1025.99	10.3603			yS231-107		26661355
	T585	yS231-108		847.752	844.565	846.158	2.25388			yS231-108		14540985
	T586	yS231-109		984.269	947.185	965.727	26.2224			yS231-109		25201000
	T587	yS231-110		1792.31	1756.32	1774.31	25.4528			yS231-110		52499730
	T588	yS231-111		949.997	939.401	944.699	7.49221			yS231-111		23733345
	T589	yS231-112		1032.19	1011.27	1021.73	14.7905			yS231-112		29567410
	T590	yS231-113		886.456	884.472	885.464	1.40285			yS231-113		15344250
	T591	yS231-114		848.968	848.786	848.877	0.12874			yS231-114		12659665
	T592	yS231-115		957.101	941.381	949.241	11.1154			yS231-115		20018250
	T593	yS231-116		813.549	839.48	826.515	18.3362			yS231-116		12219810
	T595	yS231-118		872.217	879.723	875.97	5.30809			yS231-118		19075235
	T596	yS231-119		854.927	880.971	867.949	18.416			yS231-119		16627575
	T597	yS231-120		879	910.045	894.522	21.952			yS231-120		20341520
				GFP/OD600
