# Supplementary material for: Screening microbially produced Δ9-tetrahydrocannabinol using a yeast biosensor workflow
Source: Nat Commun. 2022 Sep 20;13:5509. doi: 10.1038/s41467-022-33207-x (PMC9489785; doi:10.1038/s41467-022-33207-x)
Supplement: Supplementary file 4 — Source Data [file 41467_2022_33207_MOESM4_ESM.zip › Source data/Fig2c_CBG-THC-CBC.xlsx]

## Sheet: Fig.2c
log[ligand] (M)	CBG			THC			CBC
-8	0.0194722	0.0188056	0.0220278	0.0333611	0.0403056	0.0351389	0.0189444	0.0203056	0.0181944
-7.5	0.02075	0.0204167	0.0196389	0.126056	0.115028	0.128222	0.0218611	0.0246389	0.0207778
-7	0.0208056	0.0209722	0.01875	0.343	0.333194	0.349694	0.0308056	0.0315	0.0286111
-6.5	0.0209167	0.02175	0.0220833	0.590917	0.637083	0.6235	0.0514167	0.0464722	0.0476111
-6	0.0248889	0.0227222	0.0235	0.867	0.874972	0.893167	0.204278	0.199861	0.233028
-5.5	0.0333611	0.0371944	0.0366111	1.08158	1.10706	1.20408	0.780194	0.632722	0.6915
-5	0.0754167	0.0724722	0.0729444	1.20336	1.28931	1.24481	1.91786	1.98203	1.88239
-4.5	0.0851944	0.0689167	0.0779167	1.41514	1.39319	1.41969	2.31556	2.42608	2.47756
