# Supplementary material for: Screening microbially produced Δ9-tetrahydrocannabinol using a yeast biosensor workflow
Source: Nat Commun. 2022 Sep 20;13:5509. doi: 10.1038/s41467-022-33207-x (PMC9489785; doi:10.1038/s41467-022-33207-x)
Supplement: Supplementary file 4 — Source Data [file 41467_2022_33207_MOESM4_ESM.zip › Source data/FigS5a.xlsx]

## Sheet: Fig.S5a
	pH 4.0				pH 5.0				pH 6.0				pH 7.0
-10	156*	158	164	164	186	184	187	187	452	440	453	462	1973	1903	1851	1765
-9.5	161*	161	160	169	187	189	190	192	443	459	457	434	3442*	1854	1930	1926
-9	163*	166	170	171	189	192	192	194	474	493	477	490	1964	2191	2119	2105
-8.5	166*	165	167	169	187	191	192	189	546		510	548	2206	2035	2218	2215
-8	170*	172	176	180	199	201	195	199	751	694	642	720	2571	2420	2440	2445
-7.5	216*	227	219	205	236	249	242	244	1209	1226	1171	1177	3084	3097	3098	3051
-7	318*	388	373	365	630	555	528	617	2108	2055	2025	2094	4118	4043	4013	4076
-6.5	387*	953	861	879	1364	1391	1364	1422	3073	3044	2942	3104	4339	6211*	4435	4662
-6	1347*	1401	1955	2075	2496	2385	2413	2635	3961	4022	3785	3890	5365	5412	5316	5174
-5.5	1737*	3269	3094	3385	3670	3608	3789	3886	5011	5099	4940	4944	6616	6489	6724	6435
-5	2673*	4091	4189	4203	4676	4716	4596	4980	5809	5876	6080	6036	6173	9865*	6099	5919
-4.5	4516*	4418	4461	4481	5423	5137	4729	5218	6530	6717	6709	6584	6813	6167	6159	5944
	Issues with flow cytometer scatter for entire first row and several positions throughout the plate.
	Selected wells removed. No repeat needed as n = 3 or more for all samples.
