# Supplementary material for: Screening microbially produced Δ9-tetrahydrocannabinol using a yeast biosensor workflow
Source: Nat Commun. 2022 Sep 20;13:5509. doi: 10.1038/s41467-022-33207-x (PMC9489785; doi:10.1038/s41467-022-33207-x)
Supplement: Supplementary file 4 — Source Data [file 41467_2022_33207_MOESM4_ESM.zip › Source data/Fig3b.xlsx]

## Sheet: Fig.3b
log[THC] (M)
-8	1.21724	1.31	1.30969
-7.5	1.76478	1.8945	1.81695
-7	2.54009	2.40645	2.46123
-6.5	3.19756	3.28971	3.33574
-6	3.97352	4.07332	4.09718
-5.5	5.15585	4.88472	5.23729
-5	6.29591	6.22485	6.10058
-4.5	6.48104	6.22239	6.26211
