# Supplementary material for: Screening microbially produced Δ9-tetrahydrocannabinol using a yeast biosensor workflow
Source: Nat Commun. 2022 Sep 20;13:5509. doi: 10.1038/s41467-022-33207-x (PMC9489785; doi:10.1038/s41467-022-33207-x)
Supplement: Supplementary file 4 — Source Data [file 41467_2022_33207_MOESM4_ESM.zip › Source data/FigS2.xlsx]

## Sheet: Fig.S2a
[2-AG]	CB2-Gpa1				CB2-tGPA1
-10	1.89176	1.81412	1.80235	1.78471	1.43882	1.40941	1.40706	1.38824
-8.5	3.24941	2.90941	3.46353	2.9	1.42235	1.43529	1.40706	1.41059
-8	8.14588	6.64941	7.87647	7.42824	1.44118	1.42588	1.41412	1.40118
-7.5	24.2729	18.7635	21.8153	20.3976	1.45412	1.42353	1.40471	1.40941
-7	46.0435	45.2165	48.2894	39.9518	1.43882	1.41765	1.38824	1.41412
-6.5	78.5318	66.9482	66.6835	61.3	1.44588	1.42353	1.40824	1.40706
-6	112.476	91.78	100.621	94.9376	1.40824	1.41647	1.40824	1.41647
-5.5	118.986	97.2141	118.892	123.702	1.43529	1.40235	1.40471	1.39059
-5	95.8518	83.0659	95.9271	98.6329	1.42588	1.4	1.39765	1.40235
-4.5	72.5635	62.3341	68.2682	68.7165	1.51529	1.49059	1.47176	1.45059
-4	48.2012	43.7141	43.7094	45.5812	1.71176	1.68588	1.69294	1.68471

## Sheet: Fig.S2b
log[2-AG] (M)
-10	103.106	110.224	113.294	112.317
-8.5	101.343	112.045	107.708	113.381
-8	93.0666	105.675	110.152	111.318
-7.5	100.255	98.9397	103.813	102.444
-7	105.791	101.895	103.429	104.735
-6.5	105.625	101.982	110.469	108.447
-6	97.0754	95.5984	105.455	106.06
-5.5	87.6989	86.6505	97.4783	101.054
-5	52.6009	53.2162	55.2238	56.5443
-4.5	24.2401	24.7926	25.5877	25.9202
-4	11.2332	11.0874	12.0497	11.2747

## Sheet: Fig.2c
log[2-AG] (M)
-10	0.23955	0.249	0.2523	0.2577	0.26355	0.25485	0.2628	0.25815
-8.5	0.2442	0.26235	0.26595	0.264	0.2733	0.26625	0.2601	0.25875
-8	0.24615	0.25785	0.267	0.2697	0.26445	0.25605	0.2679	0.26025
-7.5	0.2556	0.2712	0.28215	0.27405	0.282	0.27195	0.26505	0.26685
-7	0.26535	0.27675	0.27705	0.279	0.28785	0.27855	0.2772	0.27075
-6.5	0.27195	0.285	0.28575	0.2871	0.2844	0.2865	0.28155	0.26745
-6	0.2685	0.2769	0.28845	0.2847	0.2925	0.29805	0.29625	0.2832
-5.5	0.2709	0.2862	0.285	0.28785	0.29175	0.29055	0.2913	0.27225
-5	0.28485	0.30735	0.2898	0.30045	0.3006	0.3033	0.29655	0.291
-4.5	0.39945	0.3747	0.35355	0.43755	0.38595	0.35115	0.34965	0.3084
-4	0.43515	0.4605	0.43695	0.4404	0.4548	0.43365	0.49215	0.31755
