# Supplementary material for: Screening microbially produced Δ9-tetrahydrocannabinol using a yeast biosensor workflow
Source: Nat Commun. 2022 Sep 20;13:5509. doi: 10.1038/s41467-022-33207-x (PMC9489785; doi:10.1038/s41467-022-33207-x)
Supplement: Supplementary file 4 — Source Data [file 41467_2022_33207_MOESM4_ESM.zip › Source data/Fig4c.xlsx]

## Sheet: CBG
	0			-7			-6			-5
0	-0.0536054	0.0312934	0.0083414	0.0139706	0.144898	0.0237479	0.461604	0.503452	0.392335	0.977254	0.853347	1.1694
-7	-0.00938945	0.174926	0.101753	0.107136	0.173836	0.123098	0.551948	0.578146	0.543383	1.1496	1.23818	1.17436
-6	-0.0549343	0.110625	0.097302	0.105256	0.132079	0.0940751	0.507337	0.53832	0.410679	1.21982	1.09093	1.07709
-5	-0.0668563	0.0461023	0.0516865	0.0794579	-0.0155036	0.117898	0.514277	0.454965	0.437993	1.09066	1.11672	1.06832

## Sheet: CBN
	0			-7			-6			-5
0	-0.0815469	0.0374147	0.0293777	0.0147544	0.0141308	0.0915119	0.38317	0.322214	0.331054	1.03844	0.958873	1.00269
-7	-0.0831199	0.03705	0.00849229	0.0379906	0.0967207	0.0934805	0.415901	0.353502	0.400936	0.978124	0.909696	0.869087
-6	0.00556377	0.153979	0.163277	0.118397	0.105206	0.133235	0.393964	0.279644	0.336917	0.923289	0.884632	0.804767
-5	0.568501	0.442631	0.527348	0.53627	0.465705	0.478864	0.659998	0.578064	0.580663	0.905869	0.782269	0.843445

## Sheet: CBGV
	0			-7			-6			-5
0	-0.0332599	0.0300733	-0.00735287	0.0105394	0.11193	0.064429	0.538039	0.453467	0.481387	0.919176	1.03075	1.05008
-7	-0.00712413	0.125649	0.0908949	0.0687841	0.154299	0.077499	0.538907	0.624141	0.578679	1.10366	1.22058	1.17049
-6	-0.0117415	0.091745	0.0730985	0.0656271	0.115084	0.0947477	0.407161	0.518312	0.55462	1.18311	1.09822	1.06903
-5	-0.0163494	0.0617811	0.0755192	0.0197595	0.0358171	0.100227	0.228518	0.271375	0.309574	0.861455	0.888699	0.900675

## Sheet: THCV
	0			-7			-6			-5
0	-0.0636693	0.0190827	0.0131687	0.0314179	-0.0127853	0.0537394	0.378782	0.397709	0.424558	1.0661	0.97317	0.960733
-7	0.350753	0.426633	0.439511	0.446877	0.463435	0.326796	0.6126	0.549008	0.450921	1.04825	1.07372	1.04105
-6	0.848172	1.12455	0.921097	1.05016	1.08707	1.08667	1.02718	1.03139	1.08095	1.26939	1.21393	0.964858
-5	1.95161	1.88647	1.82022	2.01313	1.83183	1.97253	1.90769	1.79792	1.88866	1.8658	1.69705	1.70428

## Sheet: CBV
	0			-7			-6			-5
0	-0.0300733	0.00408209	-0.0038641	0.0298553	0.0816107	0.0416449	0.444027	0.338885	0.433286	1.01586	0.992957	0.991186
-7	-0.0100417	0.169795	0.128512	0.18961	0.236714	0.194732	0.486016	0.522887	0.53815	1.15425	1.1148	1.02518
-6	0.559061	0.633119	0.619844	0.637446	0.615682	0.661898	0.686377	0.768908	0.667718	1.15437	1.243	1.04136
-5	1.12039	1.27351	1.26628	1.25665	1.26919	1.31032	1.25089	1.23175	1.28801	1.40226	1.40171	1.21838
