# Supplementary material for: Screening microbially produced Δ9-tetrahydrocannabinol using a yeast biosensor workflow
Source: Nat Commun. 2022 Sep 20;13:5509. doi: 10.1038/s41467-022-33207-x (PMC9489785; doi:10.1038/s41467-022-33207-x)
Supplement: Supplementary file 4 — Source Data [file 41467_2022_33207_MOESM4_ESM.zip › Source data/FigS3_NoAEA.xlsx]

## Sheet: Fig.S3_NoAEA
log[ligand] (M)	Hexanoic acid			Hexanoyl-CoA			Malonoyl-CoA			GPP			OA			Olivetol			CBGA			CBDA			THCA			CBCA			CBG			CBD			THC			CBC
-8	0.0230278	0.02525	0.0241389	0.0231389	0.0224722	0.0234722	0.0238889	0.0251667	0.0223889	0.0216389	0.0230278	0.0256667	0.0186389	0.0215	0.0195556	0.0191667	0.0191944	0.0266389	0.0206944	0.0215	0.0201111	0.0231111	0.0250833	0.0223333	0.0237222	0.0231111	0.0230278	0.019	0.0209444	0.0195278	0.0194722	0.0188056	0.0220278	0.0168611	0.0207222	0.0173333	0.0333611	0.0403056	0.0351389	0.0189444	0.0203056	0.0181944
-7.5	0.0218611	0.0243333	0.0238056	0.025	0.0229167	0.0249167	0.0238889	0.025	0.0228056	0.0231111	0.0237778	0.0227778	0.0190556	0.0216389	0.0205833	0.0223333	0.02025	0.0220556	0.0203056	0.02225	0.0211944	0.0235	0.0268056	0.0240278	0.0258611	0.0244167	0.0260278	0.0204167	0.0227778	0.0199722	0.02075	0.0204167	0.0196389	0.0156389	0.0216944	0.01975	0.126056	0.115028	0.128222	0.0218611	0.0246389	0.0207778
-7	0.0222222	0.0248611	0.0225	0.0237222	0.0230833	0.0216111	0.0230556	0.0237778	0.0231111	0.0231111	0.0233889	0.0207778	0.0198056	0.0222778	0.0196111	0.0215	0.0201111	0.0209167	0.0218333	0.0221944	0.0200833	0.02125	0.0258611	0.0235278	0.0227222	0.0218611	0.0216667	0.0221944	0.0235	0.022	0.0208056	0.0209722	0.01875	0.01725	0.0223056	0.0167222	0.343	0.333194	0.349694	0.0308056	0.0315	0.0286111
-6.5	0.0218056	0.0223333	0.0215278	0.0231111	0.0231111	0.0223056	0.0219722	0.0238056	0.0211389	0.0225556	0.0219722	0.0209722	0.0198333	0.0216389	0.02025	0.0206667	0.0201667	0.0206944	0.0216111	0.0220833	0.0210556	0.0208056	0.0239722	0.0239444	0.0255556	0.0240833	0.0238333	0.0220833	0.02325	0.0225278	0.0209167	0.02175	0.0220833	0.0187222	0.0175	0.0185278	0.590917	0.637083	0.6235	0.0514167	0.0464722	0.0476111
-6	0.0208611	0.0209444	0.0212778	0.0226944	0.0225556	0.0229444	0.0221667	0.0233333	0.0212222	0.0224722	0.0212778	0.0206667	0.0215833	0.0214722	0.02125	0.0202222	0.0198333	0.0219444	0.0220278	0.023	0.0226111	0.0241111	0.0243889	0.0236389	0.0234167	0.0225	0.0224167	0.0225833	0.0236111	0.0217778	0.0248889	0.0227222	0.0235	0.0198333	0.0200556	0.0208056	0.867	0.874972	0.893167	0.204278	0.199861	0.233028
-5.5	0.0203333	0.0209167	0.02125	0.0221389	0.0224722	0.0231111	0.02275	0.023	0.0220556	0.0225278	0.0212222	0.0205556	0.0206667	0.0212778	0.021	0.022	0.0208333	0.0220833	0.0228611	0.02175	0.0230833	0.0237222	0.0232778	0.0233333	0.0231944	0.0258333	0.0230833	0.0239444	0.0253333	0.0255278	0.0333611	0.0371944	0.0366111	0.0200556	0.0221111	0.0218611	1.08158	1.10706	1.20408	0.780194	0.632722	0.6915
-5	0.0204722	0.0193889	0.0193889	0.0220556	0.0220556	0.0221944	0.0224444	0.0218889	0.0212778	0.0211944	0.0208056	0.0206111	0.0209444	0.0214722	0.0215556	0.0223333	0.0208056	0.0216111	0.0221944	0.0226944	0.0227222	0.0243056	0.0248056	0.0250556	0.0255833	0.0248056	0.0257222	0.02425	0.0255278	0.0252222	0.0754167	0.0724722	0.0729444	0.0218333	0.0224167	0.0216389	1.20336	1.28931	1.24481	1.91786	1.98203	1.88239
-4.5	0.0181667	0.0175	0.0185	0.0206944	0.0209167	0.0205556	0.0212778	0.0213333	0.0208889	0.02775	0.0191944	0.0195833	0.0213889	0.0205833	0.0208056	0.0193889	0.0190556	0.0206944	0.0250556	0.0253056	0.02475	0.0234444	0.0246111	0.0243333	0.0246944	0.0240556	0.0235	0.0254167	0.0254444	0.0261389	0.0851944	0.0689167	0.0779167	0.0224167	0.0221944	0.0245556	1.41514	1.39319	1.41969	2.31556	2.42608	2.47756
