# Supplementary material for: Screening microbially produced Δ9-tetrahydrocannabinol using a yeast biosensor workflow
Source: Nat Commun. 2022 Sep 20;13:5509. doi: 10.1038/s41467-022-33207-x (PMC9489785; doi:10.1038/s41467-022-33207-x)
Supplement: Supplementary file 4 — Source Data [file 41467_2022_33207_MOESM4_ESM.zip › Source data/Fig1c_raw.xlsx]

## Sheet: CB1
Software Version	2.09.1
Experiment File Path:	C:\Users\plate-reader2\Desktop\Will\20191029.xpt
Protocol File Path:	C:\Users\plate-reader2\Desktop\Will\Will_GFP.prt
Plate Number	Plate 1
Date	2019-10-29
Time	16:18:47
Reader Type:	Synergy HT
Reader Serial Number:	184805
Reading Type	Reader
Procedure Details
Plate Type	96 WELL PLATE
Read	Absorbance Endpoint
	Full Plate
	Wavelengths: 600
	Read Speed: Normal
Read	Fluorescence Endpoint
	Full Plate
	Filter Set 1
	Excitation: 485/20, Emission: 528/20
	Optics: Bottom, Gain: 80
	Read Speed: Normal
Results
Actual Temperature:	35.7
Actual Temperature:	35.2
		1	2	3	4	5	6	7	8	9	10	11	12
No Ligand	A	0.127	0.116	0.107	0.121	0.11	0.121	0.116	0.113	0.111	0.119	0.114	0.123	Read 1:600
		40200	40130	40770	39960	39474	40131	39542	39433	40206	40210	40520	39940	Read 2:485/20,528/20		1.89359	2.05756	2.38512	1.93625	2.01576	1.97275	1.92664	1.95287	2.16793	2.02306	2.18202	1.90057
	B	0.141	0.147	0.139	0.126	0.122	0.127	0.126	0.124	0.118	0.131	0.127	0.142	Read 1:600
		41908	41692	41162	40645	40296	40761	40956	40590	40692	40806	40747	40717	Read 2:485/20,528/20		2.01845	1.89811	1.90887	1.99984	1.99152	2.00768	2.06359	2.02063	2.14571	1.95525	2.00483	1.7876
	C	0.131	0.129	0.129	0.133	0.124	0.137	0.13	0.124	0.119	0.13	0.13	0.135	Read 1:600
		40426	41160	40753	40981	40859	41363	40900	40606	40850	40596	40705	40727	Read 2:485/20,528/20		1.88033	2.05644	1.97495	1.95983	2.07667	1.97463	1.98897	2.02397	2.16197	1.92857	1.95022	1.8822
	D	0.128	0.126	0.129	0.127	0.124	0.137	0.13	0.126	0.124	0.136	0.132	0.142	Read 1:600
		41122	40845	40998	41076	40781	41266	41062	40791	40617	40761	40865	40809	Read 2:485/20,528/20		2.06484	2.04083	2.02401	2.07174	2.06042	1.95634	2.02115	2.02976	2.02626	1.87482	1.95198	1.80433
10 µM 2-AG	E	0.119	0.106	0.106	0.103	0.1	0.111	0.119	0.101	0.096	0.104	0.105	0.118	Read 1:600
		40066	40012	40147	40185	40027	40359	40371	39942	39793	40393	39874	40373	Read 2:485/20,528/20		1.9918	2.22292	2.25582	2.33105	2.36017	2.20353	2.058	2.31507	2.39555	2.36029	2.21015	2.07588
	F	0.116	0.103	0.111	0.107	0.1	0.118	0.124	0.115	0.114	0.127	0.119	0.126	Read 1:600
		40725	40219	40853	40951	40330	40910	40885	40555	40400	40642	40554	40360	Read 2:485/20,528/20		2.19005	2.33958	2.31848	2.42881	2.43843	2.19342	2.08208	2.17091	2.15484	1.98348	2.09772	1.94141
	G	0.113	0.108	0.107	0.114	0.103	0.117	0.128	0.125	0.117	0.124	0.114	0.122	Read 1:600
		40565	40327	40434	40824	40673	41158	41173	40983	41126	41340	40449	41042	Read 2:485/20,528/20		2.21162	2.25709	2.30401	2.2509	2.45342	2.26692	2.07513	2.08568	2.25985	2.17686	2.16594	2.14945
	H	0.121	0.109	0.113	0.115	0.105	0.126	0.133	0.119	0.118	0.124	0.118	0.121	Read 1:600
		40741	40135	40748	40621	40442	40761	40811	40514	40968	41173	40869	40699	Read 2:485/20,528/20		2.10297	2.19089	2.25345	2.18573	2.34987	2.02361	1.92682	2.08904	2.20612	2.14207	2.18445	2.094

## Sheet: CB2
Software Version	2.09.1
Experiment File Path:	C:\Users\plate-reader2\Desktop\Will\20191029.xpt
Protocol File Path:	C:\Users\plate-reader2\Desktop\Will\Will_GFP.prt
Plate Number	Plate 2
Date	2019-10-29
Time	16:22:54
Reader Type:	Synergy HT
Reader Serial Number:	184805
Reading Type	Reader
Procedure Details
Plate Type	96 WELL PLATE
Read	Absorbance Endpoint
	Full Plate
	Wavelengths: 600
	Read Speed: Normal
Read	Fluorescence Endpoint
	Full Plate
	Filter Set 1
	Excitation: 485/20, Emission: 528/20
	Optics: Bottom, Gain: 80
	Read Speed: Normal
Results
Actual Temperature:	33.9
Actual Temperature:	33.5
		1	2	3	4	5	6	7	8	9	10	11	12
No ligand	A	0.241	0.322	0.188	0.209	0.407	0.202	0.167	0.357	0.207	0.209	0.193	0.21	Read 1:600
		41739	41552	40136	41064	63333	53978	61267	41827	41088	40652	43765	40181	Read 2:485/20,528/20		1.16281	0.855298	1.27039	1.25742	2.05893	2.95225	4.69833	0.791342	1.27257	1.20651	1.72314	1.14283
	B	0.169	0.204	0.218	0.199	0.173	0.199	0.186	0.206	0.206	0.174	0.286	0.224	Read 1:600
		41903	41451	41720	41408	62437	55114	62692	41380	41764	41529	46241	41022	Read 2:485/20,528/20		1.68327	1.33724	1.28324	1.36526	4.71006	3.1442	4.41627	1.31536	1.3635	1.57938	1.38642	1.16838
	C	0.211	0.219	0.19	0.211	0.172	0.204	0.178	0.177	0.201	0.196	0.207	0.198	Read 1:600
		41581	41892	41618	42288	63153	55735	63509	41475	41779	41764	45065	41531	Read 2:485/20,528/20		1.30879	1.29766	1.45848	1.39534	4.84496	3.14576	4.73331	1.54473	1.39935	1.43307	1.7688	1.3882
	D	0.207	0.217	0.21	0.214	0.18	0.201	0.168	0.204	0.206	0.202	0.206	0.242	Read 1:600
		41517	41696	41960	42547	64508	57079	64025	41505	42089	42145	45667	41866	Read 2:485/20,528/20		1.3261	1.28629	1.36164	1.40704	4.82407	3.36542	5.09438	1.34408	1.40425	1.43922	1.85287	1.17155
10 µM 2-AG	E	0.142	0.16	0.166	0.157	0.123	0.129	0.124	0.146	0.153	0.149	0.126	0.185	Read 1:600
		55978	41502	46400	49588	75218	76484	78790	48485	41629	46195	69314	41771	Read 2:485/20,528/20		4.56347	1.71322	2.4134	3.07622	9.3086	9.12913	9.97757	3.11286	1.81304	2.65322	7.87671	1.51926
	F	0.15	0.16	0.148	0.16	0.122	0.14	0.136	0.152	0.156	0.152	0.141	0.198	Read 1:600
		57141	41544	45567	49872	76765	81968	82863	48305	41572	46384	74168	41978	Read 2:485/20,528/20		4.52034	1.72	2.56154	3.06439	9.71242	9.42359	9.87073	2.95939	1.76873	2.63297	7.92793	1.44651
	G	0.154	0.167	0.142	0.154	0.121	0.135	0.122	0.151	0.151	0.141	0.13	0.195	Read 1:600
		57310	41730	45336	49303	74566	77428	78918	48911	42018	46000	74957	41676	Read 2:485/20,528/20		4.43127	1.67667	2.62776	3.08834	9.32329	8.904	10.1682	3.08265	1.90359	2.76803	8.75552	1.42876
	H	0.157	0.165	0.155	0.153	0.127	0.138	0.126	0.152	0.153	0.144	0.131	0.186	Read 1:600
		58095	41474	45798	48994	76018	80527	80191	48260	41984	46566	72070	41767	Read 2:485/20,528/20		4.47574	1.65692	2.48436	3.05637	9.17812	9.29046	10.1064	2.95175	1.87297	2.81189	8.11946	1.51053

## Sheet: GPR55
Software Version	2.09.1
Experiment File Path:	C:\Users\plate-reader2\Desktop\Will\20191029.xpt
Protocol File Path:	C:\Users\plate-reader2\Desktop\Will\Will_GFP.prt
Plate Number	Plate 3
Date	2019-10-29
Time	16:25:57
Reader Type:	Synergy HT
Reader Serial Number:	184805
Reading Type	Reader
Procedure Details
Plate Type	96 WELL PLATE
Read	Absorbance Endpoint
	Full Plate
	Wavelengths: 600
	Read Speed: Normal
Read	Fluorescence Endpoint
	Full Plate
	Filter Set 1
	Excitation: 485/20, Emission: 528/20
	Optics: Bottom, Gain: 80
	Read Speed: Normal
Results
Actual Temperature:	32.7
Actual Temperature:	32.4
		1	2	3	4	5	6	7	8	9	10	11	12
No ligand	A	0.185	0.177	0.183	0.223	0.204	0.197	0.187	0.199	0.177	0.167	0.164	0.171	Read 1:600
		40330	40529	40530	40547	40916	40795	40558	40275	41094	42219	41030	41039	Read 2:485/20,528/20		1.31807	1.40668	1.3607	1.1186	1.2695	1.29875	1.33547	1.2182	1.48913	1.7523	1.59709	1.53308
	B	0.193	0.192	0.193	0.198	0.195	0.201	0.185	0.196	0.207	0.198	0.193	0.209	Read 1:600
		41284	41361	41538	41387	41043	40983	41011	40793	41350	41231	41170	40904	Read 2:485/20,528/20		1.39111	1.40871	1.4251	1.36942	1.34492	1.29706	1.41315	1.30511	1.30526	1.34907	1.37585	1.23765
	C	0.209	0.218	0.213	0.221	0.218	0.214	0.192	0.199	0.183	0.231	0.192	0.203	Read 1:600
		41414	41779	41589	41897	41834	41643	41231	41153	42076	42848	41342	42051	Read 2:485/20,528/20		1.30068	1.29023	1.29747	1.2865	1.29674	1.29793	1.39122	1.33216	1.57891	1.33714	1.40616	1.42017
	D	0.206	0.197	0.195	0.202	0.204	0.197	0.197	0.196	0.219	0.193	0.216	0.204	Read 1:600
		41780	41694	42038	42019	42350	42116	41422	41771	42119	42784	42176	43268	Read 2:485/20,528/20		1.36551	1.41662	1.47671	1.42311	1.45107	1.47195	1.38096	1.43399	1.32443	1.59185	1.34964	1.5673
10 µM LPI	E	0.207	0.197	0.191	0.204	0.207	0.193	0.168	0.174	0.187	0.184	0.185	0.181	Read 1:600
		41050	41251	41245	41750	41545	41652	40932	40959	41444	41317	41319	41506	Read 2:485/20,528/20		1.26783	1.35854	1.4004	1.3751	1.32959	1.44036	1.544	1.49477	1.45784	1.46378	1.45615	1.51502
	F	0.207	0.208	0.202	0.214	0.21	0.206	0.177	0.182	0.194	0.185	0.185	0.181	Read 1:600
		41777	41645	41839	42397	42325	42165	41674	41456	42110	41716	41749	41395	Read 2:485/20,528/20		1.35854	1.33562	1.40009	1.38893	1.40653	1.41378	1.57377	1.4996	1.49391	1.51158	1.51619	1.49918
	G	0.206	0.215	0.209	0.216	0.213	0.204	0.185	0.19	0.175	0.187	0.167	0.173	Read 1:600
		41561	41765	41802	42520	42029	42019	41939	42290	42005	42280	41487	41178	Read 2:485/20,528/20		1.33805	1.30655	1.34863	1.39078	1.35083	1.40916	1.54271	1.54983	1.64061	1.57331	1.63908	1.5361
	H	0.213	0.213	0.216	0.219	0.218	0.211	0.202	0.202	0.19	0.188	0.179	0.175	Read 1:600
		41698	41543	41983	42268	42228	41967	41648	41708	41851	41631	41069	40958	Read 2:485/20,528/20		1.31069	1.29189	1.32657	1.34201	1.34342	1.35604	1.37567	1.38334	1.49015	1.47578	1.46889	1.48608

## Sheet: GRP18
Software Version	2.09.1
Experiment File Path:	C:\Users\plate-reader2\Desktop\Will\20191029.xpt
Protocol File Path:	C:\Users\plate-reader2\Desktop\Will\Will_GFP.prt
Plate Number	Plate 4
Date	2019-10-29
Time	16:29:01
Reader Type:	Synergy HT
Reader Serial Number:	184805
Reading Type	Reader
Procedure Details
Plate Type	96 WELL PLATE
Read	Absorbance Endpoint
	Full Plate
	Wavelengths: 600
	Read Speed: Normal
Read	Fluorescence Endpoint
	Full Plate
	Filter Set 1
	Excitation: 485/20, Emission: 528/20
	Optics: Bottom, Gain: 80
	Read Speed: Normal
Results
Actual Temperature:	31.7
Actual Temperature:	31.4
		1	2	3	4	5	6	7	8	9	10	11	12
No ligand	A	0.196	0.208	0.165	0.221	0.247	0.215	0.224	0.217	0.203	0.22	0.227	0.238	Read 1:600
		40000	39897	40014	40423	39972	40024	40059	39936	40605	40369	39866	40156	Read 2:485/20,528/20		1.20061	1.11855	1.42837	1.11423	0.949783	1.09739	1.05734	1.0768	1.23619	1.11296	1.0214	1.00567
	B	0.218	0.171	0.165	0.171	0.23	0.225	0.223	0.237	0.23	0.188	0.25	0.257	Read 1:600
		41057	41133	41144	41516	41389	41414	41046	40947	41432	41566	41651	41227	Read 2:485/20,528/20		1.20468	1.54727	1.60526	1.60512	1.17911	1.20819	1.1764	1.09612	1.18394	1.46685	1.11185	1.03896
	C	0.186	0.234	0.177	0.328	0.166	0.249	0.225	0.257	0.246	0.184	0.245	0.209	Read 1:600
		41322	41763	41453	42821	41530	41822	41658	41258	41694	41352	41701	41761	Read 2:485/20,528/20		1.44874	1.20024	1.54152	0.939582	1.65565	1.13406	1.23619	1.04207	1.13445	1.4687	1.13981	1.34356
	D	0.183	0.193	0.242	0.237	0.184	0.187	0.182	0.18	0.166	0.19	0.186	0.2	Read 1:600
		41438	41019	41941	41916	41789	42007	41528	41258	41618	41630	41879	42085	Read 2:485/20,528/20		1.48886	1.35564	1.17956	1.20172	1.53004	1.5356	1.50981	1.48785	1.66934	1.46011	1.52609	1.44586
10 µM NaGly	E	0.154	0.155	0.162	0.164	0.161	0.161	0.147	0.153	0.153	0.159	0.162	0.169	Read 1:600
		40711	40768	41188	41394	41306	41268	40926	40824	41030	40870	40863	41294	Read 2:485/20,528/20		1.6473	1.64617	1.642	1.65442	1.67113	1.66504	1.76352	1.67714	1.71192	1.62133	1.59019	1.59019
	F	0.157	0.156	0.149	0.158	0.155	0.151	0.153	0.152	0.157	0.155	0.152	0.17	Read 1:600
		40998	41312	41122	41639	41748	41691	41502	41203	41242	41436	41257	41441	Read 2:485/20,528/20		1.66304	1.72569	1.77382	1.7573	1.80947	1.84766	1.7916	1.75258	1.70318	1.75748	1.76175	1.60317
	G	0.162	0.16	0.165	0.16	0.161	0.158	0.153	0.147	0.153	0.15	0.158	0.162	Read 1:600
		41171	41096	41578	41518	41741	41563	41469	41518	41523	42007	41444	41260	Read 2:485/20,528/20		1.63929	1.64768	1.6732	1.7158	1.74092	1.74487	1.78603	1.86754	1.79514	1.91439	1.72542	1.65348
	H	0.169	0.16	0.156	0.161	0.164	0.158	0.166	0.164	0.159	0.165	0.165	0.166	Read 1:600
		41531	41030	41290	41533	41516	41438	41847	41704	41339	41644	41611	42269	Read 2:485/20,528/20		1.62641	1.63702	1.72204	1.70755	1.67364	1.72444	1.70497	1.70324	1.69751	1.68353	1.67836	1.77063

## Sheet: GPR119
Software Version	2.09.1
Experiment File Path:	C:\Users\plate-reader2\Desktop\Will\20191029.xpt
Protocol File Path:	C:\Users\plate-reader2\Desktop\Will\Will_GFP.prt
Plate Number	Plate 5
Date	2019-10-29
Time	16:32:06
Reader Type:	Synergy HT
Reader Serial Number:	184805
Reading Type	Reader
Procedure Details
Plate Type	96 WELL PLATE
Read	Absorbance Endpoint
	Full Plate
	Wavelengths: 600
	Read Speed: Normal
Read	Fluorescence Endpoint
	Full Plate
	Filter Set 1
	Excitation: 485/20, Emission: 528/20
	Optics: Bottom, Gain: 80
	Read Speed: Normal
Results
Actual Temperature:	30.8
Actual Temperature:	30.5
		1	2	3	4	5	6	7	8	9	10	11	12
No ligand	A	0.349	0.275	0.37	0.312	0.3	0.302	0.28	0.286	0.33	0.269	0.32	0.411	Read 1:600
		56943	53510	56856	54304	53619	52373	54498	52535	53154	52320	52187	55217	Read 2:485/20,528/20		1.92819	2.12461	1.81268	1.93838	1.95694	1.83742	2.17781	1.95484	1.74264	2.05773	1.71905	1.52885
	B	0.364	0.279	0.378	0.316	0.294	0.296	0.274	0.3	0.353	0.279	0.33	0.41	Read 1:600
		57014	52836	57155	54587	54249	52814	54719	54714	54118	53906	54029	56219	Read 2:485/20,528/20		1.85377	2.03175	1.79474	1.93698	2.05223	1.91314	2.24633	2.05122	1.69963	2.13081	1.81113	1.5957
	C	0.351	0.291	0.382	0.319	0.301	0.309	0.289	0.301	0.342	0.272	0.322	0.411	Read 1:600
		57172	53577	57904	54407	53893	53082	55549	54387	53829	53038	53733	56338	Read 2:485/20,528/20		1.93405	2.01374	1.82659	1.90419	1.97395	1.85506	2.20392	2.01634	1.73247	2.10322	1.83238	1.5993
	D	0.378	0.287	0.388	0.321	0.308	0.311	0.288	0.306	0.354	0.282	0.345	0.433	Read 1:600
		57474	54009	57775	54765	54010	53382	55208	54421	54099	53207	54022	57072	Read 2:485/20,528/20		1.81654	2.08068	1.78976	1.92113	1.9389	1.86804	2.18099	1.98626	1.69345	2.04412	1.73186	1.56182
10 µM OEA	E	0.335	0.272	0.347	0.291	0.288	0.292	0.267	0.278	0.326	0.266	0.303	0.409	Read 1:600
		56465	52841	56941	54051	53459	52851	54432	53144	53295	52367	52888	56486	Read 2:485/20,528/20		1.97191	2.08451	1.93915	2.05581	2.02413	1.94262	2.27746	2.06767	1.7752	2.08551	1.87525	1.61646
	F	0.335	0.265	0.349	0.295	0.286	0.287	0.278	0.274	0.329	0.269	0.298	0.392	Read 1:600
		56611	52995	57129	54175	53751	52578	54643	53153	53397	52549	53148	56074	Read 2:485/20,528/20		1.98317	2.15458	1.94195	2.03879	2.06466	1.9519	2.20695	2.09871	1.76702	2.07972	1.92925	1.65942
	G	0.349	0.269	0.354	0.295	0.291	0.286	0.281	0.275	0.334	0.26	0.306	0.402	Read 1:600
		56882	52702	56977	53856	53562	52375	54676	53682	53556	52895	53233	55987	Read 2:485/20,528/20		1.92367	2.09441	1.90343	2.01086	2.01241	1.94039	2.18642	2.14076	1.75286	2.18608	1.88599	1.61255
	H	0.351	0.275	0.358	0.306	0.294	0.296	0.283	0.283	0.329	0.273	0.309	0.403	Read 1:600
		57041	52540	57501	54490	53314	52547	54665	53236	53223	52761	52939	55928	Read 2:485/20,528/20		1.92441	2.0335	1.91997	1.99209	1.97008	1.88984	2.16996	2.03954	1.75336	2.06931	1.8431	1.60477

## Sheet: No receptor 1
Software Version	2.09.1
Experiment File Path:	C:\Users\plate-reader2\Desktop\Will\20191029.xpt
Protocol File Path:	C:\Users\plate-reader2\Desktop\Will\Will_GFP.prt
Plate Number	Plate 6
Date	2019-10-29
Time	16:35:20
Reader Type:	Synergy HT
Reader Serial Number:	184805
Reading Type	Reader
Procedure Details
Plate Type	96 WELL PLATE
Read	Absorbance Endpoint
	Full Plate
	Wavelengths: 600
	Read Speed: Normal
Read	Fluorescence Endpoint
	Full Plate
	Filter Set 1
	Excitation: 485/20, Emission: 528/20
	Optics: Bottom, Gain: 80
	Read Speed: Normal
Results
Actual Temperature:	30
Actual Temperature:	29.8
		1	2	3	4	5	6	7	8	9	10	11	12
No ligand	A	0.2	0.204	0.196	0.193	0.19	0.19	0.184	0.175	0.173	0.171	0.179	0.178	Read 1:600
		39721	39941	39975	40581	39991	40058	40105	40172	40926	42073	39699	40055	Read 2:485/20,528/20		1.14057	1.14606	1.19732	1.29703	1.2373	1.24641	1.29365	1.37007	1.49848	1.68926	1.2712	1.33
	B	0.38	0.208	0.205	0.196	0.201	0.194	0.19	0.198	0.191	0.184	0.189	0.212	Read 1:600
		42874	41533	41890	42060	42066	41990	42281	41845	42506	42679	42678	42290	Read 2:485/20,528/20		0.81461	1.32171	1.38603	1.47208	1.43623	1.47793	1.54861	1.42916	1.57093	1.65497	1.61105	1.389
	C	0.225	0.215	0.213	0.209	0.213	0.216	0.201	0.219	0.214	0.204	0.208	0.213	Read 1:600
		41285	41702	41561	42015	41803	42197	41979	41707	41891	41733	41594	41370	Read 2:485/20,528/20		1.19338	1.29898	1.29408	1.37495	1.32342	1.35216	1.42505	1.27584	1.32786	1.37295	1.32928	1.27092
	D	0.204	0.227	0.22	0.223	0.206	0.215	0.21	0.214	0.219	0.218	0.229	0.219	Read 1:600
		41725	41867	41949	42552	41830	42174	42015	41797	42071	42024	41983	41851	Read 2:485/20,528/20		1.37193	1.24908	1.29845	1.35083	1.37178	1.35568	1.3684	1.31651	1.31877	1.31925	1.25126	1.29283
10 µM 2-AG	E	0.163	0.158	0.168	0.111	0.174	0.174	0.154	0.153	0.161	0.159	0.163	0.17	Read 1:600
		40792	40916	41211	39088	41167	41255	40703	40455	40470	40583	40330	40664	Read 2:485/20,528/20		1.56918	1.63911	1.5869	1.90778	1.52564	1.53871	1.64596	1.61485	1.53701	1.5747	1.49597	1.48512
	F	0.152	0.147	0.147	0.146	0.152	0.151	0.151	0.147	0.149	0.151	0.157	0.155	Read 1:600
		40629	40790	40366	40947	40889	40937	40836	40527	40366	40925	40621	40263	Read 2:485/20,528/20		1.65504	1.73962	1.66512	1.77931	1.69922	1.71868	1.70141	1.69341	1.64277	1.71663	1.60102	1.56202
	G	0.159	0.158	0.154	0.153	0.162	0.176	0.151	0.149	0.152	0.15	0.152	0.158	Read 1:600
		40523	40575	40666	41067	41008	42084	41186	41875	40968	41001	40920	40552	Read 2:485/20,528/20		1.56496	1.58336	1.63975	1.71816	1.6133	1.64288	1.76128	1.90435	1.71264	1.74116	1.70449	1.5796
	H	0.16	0.165	0.165	0.162	0.16	0.165	0.152	0.166	0.2	0.157	0.159	0.165	Read 1:600
		41039	40829	41212	41166	40688	40989	40820	40953	41473	40714	40459	40374	Read 2:485/20,528/20		1.63847	1.55595	1.6159	1.63849	1.58181	1.581	1.6875	1.56587	1.36683	1.61632	1.55456	1.48473

## Sheet: No Receptor 2
Software Version	2.09.1
Experiment File Path:	C:\Users\plate-reader2\Desktop\Will\20191029.xpt
Protocol File Path:	C:\Users\plate-reader2\Desktop\Will\Will_GFP.prt
Plate Number	Plate 7
Date	2019-10-29
Time	16:38:10
Reader Type:	Synergy HT
Reader Serial Number:	184805
Reading Type	Reader
Procedure Details
Plate Type	96 WELL PLATE
Read	Absorbance Endpoint
	Full Plate
	Wavelengths: 600
	Read Speed: Normal
Read	Fluorescence Endpoint
	Full Plate
	Filter Set 1
	Excitation: 485/20, Emission: 528/20
	Optics: Bottom, Gain: 80
	Read Speed: Normal
Results
Actual Temperature:	29.3
Actual Temperature:	29.2
		1	2	3	4	5	6	7	8	9	10	11	12
10 µM LPI	A	0.162	0.162	0.16	0.172	0.163	0.16	0.158	0.158	0.158	0.158	0.166	0.173	Read 1:600
		39658	39635	39829	40262	39966	39901	39641	39424	40023	39836	39599	39537	Read 2:485/20,528/20		1.39806	1.3944	1.44314	1.40748	1.43829	1.45477	1.43068	1.3952	1.49313	1.46256	1.3552	1.2911
	B	0.158	0.157	0.158	0.162	0.161	0.16	0.167	0.168	0.168	0.172	0.178	0.177	Read 1:600
		39951	39924	40179	40719	40404	40251	40641	40199	40623	40503	40470	40290	Read 2:485/20,528/20		1.48136	1.48635	1.51863	1.56723	1.52643	1.51127	1.50824	1.43131	1.49649	1.44367	1.39022	1.37181
	C	0.16	0.156	0.157	0.165	0.164	0.166	0.164	0.169	0.167	0.168	0.176	0.181	Read 1:600
		40063	40345	40407	40677	40527	40782	40745	40476	40585	40537	40490	40273	Read 2:485/20,528/20		1.48092	1.56558	1.56581	1.53216	1.51788	1.53926	1.55221	1.46517	1.49958	1.48327	1.40895	1.33907
	D	0.156	0.16	0.163	0.166	0.167	0.167	0.173	0.174	0.169	0.168	0.175	0.174	Read 1:600
		40142	40280	40615	40854	40832	41050	41147	40913	40784	40864	40973	40935	Read 2:485/20,528/20		1.53197	1.51595	1.54113	1.55047	1.53778	1.5715	1.53148	1.48794	1.51225	1.53355	1.48829	1.4912
10 µM NaGly	E	0.137	0.147	0.146	0.145	0.157	0.16	0.159	0.15	0.151	0.156	0.153	0.159	Read 1:600
		39491	40190	40125	40496	40298	40716	41846	40358	41214	40218	40900	40978	Read 2:485/20,528/20		1.6217	1.6342	1.63389	1.71125	1.54788	1.58633	1.77987	1.63044	1.76607	1.54455	1.68997	1.63887
	F	0.156	0.16	0.156	0.158	0.165	0.163	0.153	0.154	0.147	0.149	0.148	0.155	Read 1:600
		40934	41004	41101	41609	41566	41762	41551	41160	41085	40920	41034	40908	Read 2:485/20,528/20		1.6631	1.63282	1.69075	1.75239	1.67132	1.72288	1.79987	1.7226	1.79146	1.73881	1.77045	1.6695
	G	0.16	0.157	0.159	0.156	0.159	0.159	0.152	0.153	0.154	0.148	0.15	0.156	Read 1:600
		40490	40992	40970	41418	41071	41381	41438	41460	41227	41083	41050	40429	Read 2:485/20,528/20		1.54985	1.66205	1.63757	1.74324	1.65398	1.70434	1.79251	1.78451	1.73384	1.779	1.7496	1.57949
	H	0.159	0.159	0.154	0.155	0.15	0.153	0.149	0.149	0.146	0.152	0.148	0.153	Read 1:600
		40939	40671	40782	41418	40797	41140	40850	40792	40847	41028	40392	40159	Read 2:485/20,528/20		1.63253	1.589	1.65921	1.75448	1.70604	1.73049	1.72667	1.71662	1.76162	1.72284	1.65841	1.56488

## Sheet: No receptor 3
Software Version	2.09.1
Experiment File Path:	C:\Users\plate-reader2\Desktop\Will\20191029.xpt
Protocol File Path:	C:\Users\plate-reader2\Desktop\Will\Will_GFP.prt
Plate Number	Plate 8
Date	2019-10-29
Time	16:41:02
Reader Type:	Synergy HT
Reader Serial Number:	184805
Reading Type	Reader
Procedure Details
Plate Type	96 WELL PLATE
Read	Absorbance Endpoint
	Full Plate
	Wavelengths: 600
	Read Speed: Normal
Read	Fluorescence Endpoint
	Full Plate
	Filter Set 1
	Excitation: 485/20, Emission: 528/20
	Optics: Bottom, Gain: 80
	Read Speed: Normal
Results
Actual Temperature:	28.8
Actual Temperature:	28.6
		1	2	3	4	5	6	7	8	9	10	11	12
10 µM NaGly	A	0.134	0.144	0.138	0.14	0.134	0.134	0.129	0.133	0.136	0.138	0.145	0.146	Read 1:600
		39574	39923	39877	40469	39818	39834	39732	39596	40243	39951	39610	39304	Read 2:485/20,528/20		1.674	1.62035	1.68219	1.76738	1.72104	1.72412	1.77052	1.69086	1.77644	1.69604	1.55342	1.48865
	B	0.141	0.177	0.147	0.149	0.155	0.15	0.134	0.149	0.151	0.152	0.162	0.155	Read 1:600
		40139	41453	40822	41321	41316	41053	40558	40602	41173	40998	41046	40353	Read 2:485/20,528/20		1.6944	1.54152	1.74524	1.80832	1.73749	1.75012	1.86367	1.68368	1.75905	1.71774	1.61936	1.57701
	C	0.153	0.154	0.156	0.155	0.153	0.16	0.138	0.145	0.159	0.153	0.161	0.155	Read 1:600
		40825	41184	41278	41663	41353	41623	41167	40857	41339	41070	40867	40622	Read 2:485/20,528/20		1.67731	1.72663	1.72006	1.79531	1.76645	1.73275	1.92364	1.77555	1.69751	1.71867	1.6007	1.62184
	D	0.161	0.163	0.156	0.149	0.156	0.156	0.144	0.147	0.159	0.161	0.162	0.171	Read 1:600
		41459	41620	41593	41668	41581	41620	41392	41071	41827	41565	41593	41720	Read 2:485/20,528/20		1.69568	1.70038	1.77221	1.86847	1.77022	1.77668	1.88384	1.789	1.77679	1.71268	1.70657	1.63594
Control and blank	E	0.209	0.198	0.211	0.219	0.036	0.036	0.036	0.036	0.047	0.046	0.046	0.046	Read 1:600
		38497	38873	39141	39438	41994	41655	41932	41554	31118	31020	30765	30654	Read 2:485/20,528/20	36400.7	40322	39107.8	39035.4	38716.5
	F	0.046	0.046	0.046	0.047	0.046	0.046	0.046	0.046	0.047	0.046	0.047	0.048	Read 1:600
		30389	30813	31370	31409	31444	31544	31170	31115	31032	31051	31064	30379	Read 2:485/20,528/20
	G	0.047	0.046	0.046	0.047	0.046	0.046	0.046	0.046	0.047	0.046	0.046	0.049	Read 1:600
		30055	30439	30776	31042	31425	31533	31462	31588	31032	31195	31054	30183	Read 2:485/20,528/20
	H	0.046	0.046	0.046	0.046	0.046	0.046	0.046	0.047	0.046	0.046	0.046	0.046	Read 1:600
		30130	30062	30440	30597	30373	30844	30730	30804	30805	30477	29915	29688	Read 2:485/20,528/20
