# Supplementary material for: Screening microbially produced Δ9-tetrahydrocannabinol using a yeast biosensor workflow
Source: Nat Commun. 2022 Sep 20;13:5509. doi: 10.1038/s41467-022-33207-x (PMC9489785; doi:10.1038/s41467-022-33207-x)
Supplement: Supplementary file 4 — Source Data [file 41467_2022_33207_MOESM4_ESM.zip › Source data/FigS4a.xlsx]

## Sheet: Fig.S4a_MTN
log[ligand] (M)	Hexanoic acid		Hexanoyl-CoA		Malonoyl-CoA		GPP		OA		Olivetol		CBGA		CBGVA		CBCA		CBG		CBD		THC		CBC		CBDA		THCA
-8	1.04771	1.01785	1.00865	1.02144	0.998324	1.04734	1.0113	1.01371	0.995671	1.00972	1.02907	1.04487	1.0265	1.00916	1.00406	0.980854	1.02264		1.05873	1.01392	1.06488	1.09297	1.07878	1.04288	1.03377	1.00758	1.02893	0.996981	0.957564	0.967372
-7.5	1.11105	1.00181	1.03373	0.974501	0.990193	1.04722	1.03139	1.05532	0.96527	1.03666	1.02258	1.01537	1.00452	1.06498	0.99646	0.969265	0.986675	1.05103	1.0286	1.02414	0.996849	1.01754	1.04052	1.03864	1.02786	1.01531	1.05081	0.990528	1.03559	1.02176
-7	1.02929	1.03752	1.05881	0.99063	1.02787	1.0373	1.07406	1.06673	0.97756	1.05073	1.06305	1.04794	1.05776	1.07582	1.03321	1.03621	1.06488	1.07275	1.01228	1.05382	1.02397	1.04505	1.06958	1.0412	1.01572	1.01601	1.09547	0.995325	1.0033	1.04077
-6.5	1.02981	1.00409	1.0631	1.04811	0.998753	1.06427	1.10393	1.07146	1.0066	1.0537	1.05686	1.0476	1.08016	1.08409	1.05287	1.00064	1.01654	1.0702	1.07949	1.06804	1.03278	1.05711	1.01545	1.05797	1.04897	1.02072	1.06878	1.00724	1.04867	1.06816
-6	1.04277	1.05693	1.05997	1.00361	1.00887	1.06575	1.03913	1.09515	0.981906	1.05777	1.05455	1.02501	1.07675	1.04751	0.97661	1.03165	1.06533	1.09045	1.03731	1.04545	1.05721	1.03917	0.982492	1.02144	1.05878	1.03682	1.14256	0.948614	1.03125	1.08819
-5.5	1.02281	1.05525	1.08787	1.02806	1.02855	1.08084	1.10057	1.12185	1.05551	1.08447	1.08119	1.05912	1.09432	1.08833	0.988767	1.00006	1.092	1.10507	1.01176	1.02224	1.03423	1.01947	1.02727	1.03563	1.08132	1.13617	1.01664	0.92069	1.04274	1.10911
-5	1.00575	1.03166	1.0902	0.995367	1.00276	1.0706	1.06883	1.13991	1.023	1.07388	0.97035	1.0047	1.05444	0.966203	0.918983	0.819472	1.07658	1.17356	0.401289	0.420935	0.906833	0.867458	0.939262	0.98154	1.0544	1.04219	1.01791	0.933447	1.04949	1.03918
-4.5	0.976795	0.974852	1.01466	0.991333	1.01124	1.06568	1.23167	1.23428	1.07472	1.06957	0.952497	0.959402	0.965422	0.925994	0.520893	0.579323	1.12746	1.13373	0.113275	0.141009	0.821747	0.778947	0.871641	0.872881	1.0615	1.10578	0.963832	0.878229	0.962095	0.987794

## Sheet: Fig.S4a_GFP
log[ligand] (M)	Hexanoic acid		Hexanoyl-CoA		Malonoyl-CoA		GPP		OA		Olivetol		CBGA		CBGVA		CBDA		THCA		CBCA		CBG		CBD		THC		CBC
-8	0.987043	1.0141	1.00667	0.996954	1.02027	1.02044	1.0072	0.995805	1.01529	0.988527	1.01979	1.03057	0.965831	0.995662	0.982638	0.98575	0.987953	1.01513	0.990179	0.993411	1.01051	1.00002	1.01115	1.00052	0.975647	0.993699	0.994848	0.986708	0.988336	0.996571
-7.5	1.0056	1.00696	1.01232	1.00909	1.006	0.997338	1.00833	1.00191	1.00584	1.00122	1.01642	0.998822	0.976868	1.00612	0.985678	0.997529	0.932314	0.998271	1.00993	1.00263	1.0073	1.00198	1.01165	1.01012	0.985367	0.982925	0.979071	0.993962	0.975647	0.955752
-7	1.0094	1.00445	0.968393	1.00749	1.00201	0.996619	1.0203	0.986732	1.00541	1.01077	1.00373	0.980986	1.01302	1.00629	1.01242	1.00351	0.986133	0.998678	1.00011	1.00086	1.01357	1.01604	1.00572	0.989293	1.00904	0.994848	0.988288	1.00531	0.990586	0.982518
-6.5	1.00524	1.00981	1.02805	1.01757	1.01443	0.983691	1.01125	1.00263	1.00478	1.01256	1.01232	1.00287	1.00842	0.997697	0.995111	1.00493	0.99061	1.02097	1.00603	0.991233	1.00596	1.01829	1.00402	1.00316	1.00553	1.00634	0.992573	0.993651	0.990514	0.963772
-6	1.00746	1.00136	1.01414	1.00746	0.993794	0.995566	1.01783	0.995925	0.995039	1.01276	0.996811	0.996667	1.014	0.997721	1.00229	1.01302	0.982805	0.973564	0.976341	0.985702	1.00605	0.999899	1.00574	1.00505	1.00205	1.01168	0.97931	0.986923	0.98915	0.992118
-5.5	1.00086	1.00952	1.0095	1.00476	0.99626	0.97828	1.00811	0.996069	0.998128	1.00813	1.00193	0.99571	1.0078	1.01498	0.996859	1.00636	0.95307	0.970332	0.981776	0.986133	0.992047	0.997816	1.00387	0.996547	1.00634	0.998606	0.983691	0.98563	0.999396	0.984433
-5	1.0045	1.0061	0.996117	1.00531	0.988001	0.990203	1.01153	1.00354	1.0032	1.00201	0.988599	0.993579	0.99219	0.991304	0.98077	0.981105	0.971218	0.972966	0.989676	0.968752	0.978903	0.982039	0.756897	0.830684	0.984625	0.977586	0.960013	0.984792	0.993531	0.99298
-4.5	0.992621	0.980914	0.997864	1.00107	1.00225	0.986875	0.998415	0.986708	0.995111	0.996787	0.982374	0.978209	0.928268	0.948713	0.749547	0.747225	0.929129	0.940861	0.976748	0.987354	0.990395	0.985223	0.353706	0.452151	0.944715	0.953884	0.975671	0.96473	0.989988	0.992597
